# Supplementary material for: Dexamethasone has profound influence on the energy metabolism of porcine blood leukocytes and prevents the LPS-induced glycolytic switch
Source: Front Immunol. 2025 Feb 25;16:1514061. doi: 10.3389/fimmu.2025.1514061 (PMC11893826; doi:10.3389/fimmu.2025.1514061)
Supplement: Supplementary file 1 [file Table1.xlsx]

## Sheet: List of Oligos
Table S1: Oligonucleotides used in qPCR
Gene	ENSEMBL_ID	Forward Primer	Reverse Primer	Length (bp)	Ta (ºC)
IL1B	ENSSSCG00000039214	TTCTGCATGAGCTTTGTGCAAG	CGCTTCTCCATGTCCCTCTTTG	170	63
TNFA	ENSSSCG00000060860	CCCAGAAGGAAGAGTTTCCA	AGGAAAACGTTGGTGGAAGG	280	60
ACOD1	ENSSSCG00000009469	AGAAGCCCTGCCTCCAAGTC	GCACTTCCCAAAGTTCCTACCAC	162	60
SOD2	ENSSSCG00000040317	AGTGTTTCTGAATGCGGCTTGTTC	CCTGGCTCTTTCCACTCTTTGAGG	162	60
SLC2A1	ENSSSCG00000059879	TCAACACGGCCTTCACTGTC	CCACGATGCTCAGGTAGGAC	165	60
SLC2A3	ENSSSCG00000022925	GCAGGGAGGAGGACTCTGC	CCAAGATGGCCCCAATACAG	130	60
PFKFB3	ENSSSCG00000011133	GACAAGAGCGCAGAAGAGATG	TCGCATGAGCGGGTTAGGTC	174	60
LDHA	ENSSSCG00000013366	CGGAGTAAATGTTGCTGGTGTC	CCAGGACGTGTAGCCTTTCAG	145	60
HIF1A	ENSSSCG00000005096	CCTAATGTGTTATCTGTCGCTTTG	AATGTTCCAATTCCTACTGCTTG	149	60
EGLN1	ENSSSCG00000010172	TGATGCAGATGAGAGAGCACGAG	CGTCTTTACTGACTGAATCGGAAG	101	60
IDH1	ENSSSCG00000023264	CCGTATGTACCAGAAAGGACAGG	AAGCCAGCCTCAATGGTCTC	165	60
SDHB	ENSSSCG00000020926	CCGAGCTACTGGTGGAATGG	TGTGGCAGCGGTACAGAGAG	145	60
PDHA1	ENSSSCG00000023643	CCTGGGCTGAGGGTAGATGG	AACGGTAAGTCTGCAGCTCCA	118	60
PDK1	ENSSSCG00000015958	ACTGTGAAGATGAGTGACCGAGG	AAGGCGTGATATGGGCAATCC	156	60
FKBP5	ENSSSCG00000001549	TGCCATTTACTGTGCAAACCAG	TTCTTCGGATAATGCCTCCATC	148	63
GILZ (TSC22D3)	ENSSSCG00000030241	GCAGGCCATGGATCTGGTG	GGGCTCGCCAGGGTCTTC	144	60
DUSP1	ENSSSCG00000016991	CCTGGTTCAATGAGGCAATCG	CATGAGGTAAGCGAGGCAGATG	119	60
RELB	ENSSSCG00000038879	CACGACAGCTACGGAGTGGAC	GCTGGGCAGGAAGTGATCCAG	141	60
NFE2L2	ENSSSCG00000015987	GCTGGGCAGGAAGTGATCCAG	GGACTGAGCCTGGTTAGGAGC	136	60
GR (NR3C1)	ENSSSCG00000014401	CACCTGGATGACCAAATGACC	AGGGTAAAGCCATTCTCTGCTC	151	60
IL10	ENSSSCG00000015652	CGGCGCTGTCATCAATTTCTG	CCCCTCTCTTGGAGCTTGCTA	89	60
IRAK3	ENSSSCG00000000475	GCAGCAGCAGTAAACATTTGTGG	AGCTGGATATGCTTTGGCTCATC	154	60
EXOC1	ENSSSCG00000023269	GGCCTGGACAACCTCTACAAG	CGCTATCAAACCTTCAAAATGC	129	60
