# Supplementary material for: Dexamethasone has profound influence on the energy metabolism of porcine blood leukocytes and prevents the LPS-induced glycolytic switch
Source: Front Immunol. 2025 Feb 25;16:1514061. doi: 10.3389/fimmu.2025.1514061 (PMC11893826; doi:10.3389/fimmu.2025.1514061)
Supplement: Supplementary file 2 [file Table2.xlsx]

## Sheet: table S2A
Table S2A: Overview of the results of the statistical analysis of the influence of 2DG-pretreatment on the response to stimulation in porcine PBMC
Comparisons	Mean 1	Mean 2	SE of diff	Adjusted P Value by Dunnett´s test
Control
0 vs. 0.626mM	35.23	30.9	62.2	>0,9999
0 vs. 1.25mM	35.23	35.9	62.2	>0,9999
0 vs. 2.5mM	35.23	40.98	62.2	0.9999
0 vs. 5mM	35.23	38.81	62.2	>0,9999
LPS
0 vs. 0.626mM	752.2	392.7	62.2	<0,0001
0 vs. 1.25mM	752.2	354.1	62.2	<0,0001
0 vs. 2.5mM	752.2	283.2	62.2	<0,0001
0 vs. 5mM	752.2	221.6	62.2	<0,0001
DEX
0 vs. 0.626mM	18.25	26.48	62.2	0.9998
0 vs. 1.25mM	18.25	27.62	62.2	0.9997
0 vs. 2.5mM	18.25	24.32	62.2	0.9999
0 vs. 5mM	18.25	36.57	62.2	0.995
LPS+DEX
0 vs. 0.626mM	181	163	62.2	0.9954
0 vs. 1.25mM	181	147.3	62.2	0.9532
0 vs. 2.5mM	181	146.7	62.2	0.9502
0 vs. 5mM	181	125.9	62.2	0.7882

## Sheet: table S2B
Table S2B: Overview of the results of the statistical analysis of the influence of oligomycin-pretreatment on the response to stimulation in porcine PBMC
Comparisons	Mean 1	Mean 2	SE of diff	Adjusted P Value by Dunnett´s test
Control
0μM vs. 1.25μM	6.312	25.26	106.5	0.9991
0μM vs. 2.5μM	6.312	39.76	106.5	0.9936
0μM vs. 5μM	6.312	40.51	106.5	0.993
0μM vs. 10μM	6.312	46.51	106.5	0.987
LPS
0μM vs. 1.25μM	832.3	766.6	106.5	0.9273
0μM vs. 2.5μM	832.3	789.1	106.5	0.9831
0μM vs. 5μM	832.3	872	106.5	0.9876
0μM vs. 10μM	832.3	801.2	106.5	0.9951
DEX
0μM vs. 1.25μM	-0.1953	14.36	106.5	0.9998
0μM vs. 2.5μM	-0.1953	21	106.5	0.9988
0μM vs. 5μM	-0.1953	23.34	106.5	0.9982
0μM vs. 10μM	-0.1953	45.74	106.5	0.9789
LPS+DEX
0μM vs. 1.25μM	190.6	212.6	106.5	0.9987
0μM vs. 2.5μM	190.6	214.8	106.5	0.998
0μM vs. 5μM	190.6	250	106.5	0.9482
0μM vs. 10μM	190.6	287	106.5	0.7752

## Sheet: table S2C
Table S2C: Overview of the results of the statistical analysis of the influence of different factors on glycolysis in individual PBMC samples
Main Factor Test
Bioenergetic test	Parameters	Treatment	Sex	TW	Treatment × Sex	Treatment × TW	Sex × TW	Treatment × Sex × TW
Glycolysis stress test	Glycolysis	<0.0001	0.7795	0.434	0.5982	0.8869	0.8153	0.8828
	Glycolytic capacity	<0.0001	0.4051	0.3539	0.7918	0.3742	0.3849	0.6987
	Glycolytic reserve	<0.0001	0.2714	0.5422	0.6723	0.1462	0.2218	0.7566
Glycolysis
	Comparisons	Mean 1	Mean 2	SE of diff	Tukey Adjusted P Value
	Control vs. LPS	3.321	7.65	0.8365	0.0002
	Control vs. DEX	3.321	2.122	0.79	0.4446
	Control vs. LPS+DEX	3.321	3.713	0.5735	0.9023
	LPS vs. DEX	7.65	2.122	0.6489	<0,0001
	LPS vs. LPS+DEX	7.65	3.713	0.7486	0.0002
	DEX vs. LPS+DEX	2.122	3.713	0.6755	0.1171
Glycolytic capacity
	Comparisons	Mean 1	Mean 2	SE of diff	Tukey Adjusted P Value
	Control vs. LPS	4.789	12.87	1.287	<0,0001
	Control vs. DEX	4.789	2.633	0.789	0.0559
	Control vs. LPS+DEX	4.789	4.113	0.6245	0.7034
	LPS vs. DEX	12.87	2.633	1.057	<0,0001
	LPS vs. LPS+DEX	12.87	4.113	1.107	<0,0001
	DEX vs. LPS+DEX	2.633	4.113	0.541	0.0555
Glycolytic reserve
	Comparisons	Mean 1	Mean 2	SE of diff	Tukey Adjusted P Value
	Control vs. LPS	1.468	5.221	0.7408	0.0003
	Control vs. DEX	1.468	0.511	0.3561	0.0613
	Control vs. LPS+DEX	1.468	0.3997	0.3393	0.0232
	LPS vs. DEX	5.221	0.511	0.6664	<0,0001
	LPS vs. LPS+DEX	5.221	0.3997	0.6209	<0,0001
	DEX vs. LPS+DEX	0.511	0.3997	0.3001	0.9821

## Sheet: table S2D
Table S2D: Overview of the results of the statistical analysis of the influence of different factors on mitochondrial respiration in individual PBMC samples
Main Factor Test
Bioenergetic test	Parameters	Treatment	Sex	TW	Treatment × Sex	Treatment × TW	Sex × TW	Treatment × Sex × TW
Mitochondrial stress test	Basal respiration	<0.0001	0.7262	0.129	0.6255	0.3865	0.8439	0.9409
	Maximal respiration	<0.0001	0.7925	0.2738	0.2464	0.9753	0.4219	0.5982
	ATP production	<0.0001	0.7675	0.2174	0.4718	0.2312	0.7417	0.9391
	Spare respiratory capacity	<0.0001	0.4205	0.7207	0.5087	0.832	0.3541	0.6393
Basal respiration
	Comparisons	Mean 1	Mean 2	SE of diff	Tukey Adjusted P Value
	Control vs. LPS	32.49	27.77	2.222	0.1786
	Control vs. DEX	32.49	20.49	1.54	<0,0001
	Control vs. LPS+DEX	32.49	27.15	2.129	0.088
	LPS vs. DEX	27.77	20.49	1.112	<0,0001
	LPS vs. LPS+DEX	27.77	27.15	1.75	0.9844
	DEX vs. LPS+DEX	20.49	27.15	1.544	0.0016
Maximal respiration
	Comparisons	Mean 1	Mean 2	SE of diff	Tukey Adjusted P Value
	Control vs. LPS	48.55	50.55	3.791	0.9513
	Control vs. DEX	48.55	25.86	3.059	<0,0001
	Control vs. LPS+DEX	48.55	31.16	4.037	0.0016
	LPS vs. DEX	50.55	25.86	2.302	<0,0001
	LPS vs. LPS+DEX	50.55	31.16	3.307	<0,0001
	DEX vs. LPS+DEX	25.86	31.16	2.196	0.1059
ATP production
	Comparisons	Mean 1	Mean 2	SE of diff	Tukey Adjusted P Value
	Control vs. LPS	31.76	27.01	2.189	0.1634
	Control vs. DEX	31.76	19.99	1.451	<0,0001
	Control vs. LPS+DEX	31.76	26.46	2.084	0.0816
	LPS vs. DEX	27.01	19.99	1.116	<0,0001
	LPS vs. LPS+DEX	27.01	26.46	1.511	0.9836
	DEX vs. LPS+DEX	19.99	26.46	1.424	0.0009
Spare respiratory capacity
	Comparisons	Mean 1	Mean 2	SE of diff	Tukey Adjusted P Value
	Control vs. LPS	16.06	22.78	3.468	0.2433
	Control vs. DEX	16.06	5.375	2.774	0.0047
	Control vs. LPS+DEX	16.06	4.004	3.32	0.0078
	LPS vs. DEX	22.78	5.375	2.185	<0,0001
	LPS vs. LPS+DEX	22.78	4.004	2.652	<0,0001
	DEX vs. LPS+DEX	5.375	4.004	1.498	0.7968

## Sheet: table S2E
Table S2E: Overview of the results of the statistical analysis of the influence of KC7F2-pretreatment on the response to stimulation in porcine PBMC
Comparisons	Mean 1	Mean 2	SE of diff	Adjusted P Value by Dunnett´s test
Control
0 vs. 6.25	41.74	19.74	73.71	0.9947
0 vs. 12.5	41.74	14.12	73.71	0.9874
0 vs. 25	41.74	63.23	73.71	0.9952
0 vs. 50	41.74	72.48	73.71	0.9813
LPS
0 vs. 6.25	797.8	426.6	73.71	<0,0001
0 vs. 12.5	797.8	334.2	73.71	<0,0001
0 vs. 25	797.8	162.2	73.71	<0,0001
0 vs. 50	797.8	81.68	73.71	<0,0001
DEX
0 vs. 6.25	-7.067	6.669	73.71	0.999
0 vs. 12.5	-7.067	8.034	73.71	0.9987
0 vs. 25	-7.067	49.5	73.71	0.8578
0 vs. 50	-7.067	58.12	73.71	0.7888
LPS+DEX
0 vs. 6.25	225.5	136.8	73.71	0.5693
0 vs. 12.5	225.5	190.8	73.71	0.971
0 vs. 25	225.5	134.9	73.71	0.5516
0 vs. 50	225.5	94.32	73.71	0.2349

## Sheet: table S2F
Table S2F: Overview of the results of the statistical analysis of the influence of KC7F2 pre-treatment on glycolysis in pooled PBMC samples
Main Factor Test
Bioenergetic test	Parameters	Treatment	KC7F2 dose	Treatment × KC7F2 dose
Glycolysis stress test	Glycolysis	<0,0001	0.1998	0.0009
	Glycolytic capacity	<0,0001	0.929	<0,0001
	Glycolytic reserve	<0,0001	0.0547	0.0038
Glycolysis
	Comparisons	Mean 1	Mean 2	SE of diff	Adjusted P Value by Dunnett´s test
	Control
	0 μM KC7F2 vs. 6.25 μM KC7F2	3.996	3.269	0.6655	0.4511
	0 μM KC7F2 vs. 12.5 μM KC7F2	3.996	3.487	0.6655	0.6658
	LPS
	0 μM KC7F2 vs. 6.25 μM KC7F2	7.344	6.894	0.6655	0.7242
	0 μM KC7F2 vs. 12.5 μM KC7F2	7.344	6.005	0.6655	0.093
	DEX
	0 μM KC7F2 vs. 6.25 μM KC7F2	3.578	5.219	0.6655	0.0345
	0 μM KC7F2 vs. 12.5 μM KC7F2	3.578	4.771	0.6655	0.1437
	LPS+DEX
	0 μM KC7F2 vs. 6.25 μM KC7F2	3.16	4.362	0.6655	0.1401
	0 μM KC7F2 vs. 12.5 μM KC7F2	3.16	6.197	0.6655	0.0001
Glycolytic capacity
	Comparisons	Mean 1	Mean 2	SE of diff	Adjusted P Value by Dunnett´s test
	Control
	0 μM KC7F2 vs. 6.25 μM KC7F2	5.466	4.727	0.8869	0.6194
	0 μM KC7F2 vs. 12.5 μM KC7F2	5.466	4.306	0.8869	0.3308
	LPS
	0 μM KC7F2 vs. 6.25 μM KC7F2	12.02	9.769	0.8869	0.0293
	0 μM KC7F2 vs. 12.5 μM KC7F2	12.02	7.763	0.8869	<0,0001
	DEX
	0 μM KC7F2 vs. 6.25 μM KC7F2	4.394	5.356	0.8869	0.4558
	0 μM KC7F2 vs. 12.5 μM KC7F2	4.394	5.514	0.8869	0.354
	LPS+DEX
	0 μM KC7F2 vs. 6.25 μM KC7F2	4.955	6.302	0.8869	0.2352
	0 μM KC7F2 vs. 12.5 μM KC7F2	4.955	8.858	0.8869	0.0002
Glycolytic reserve
	Comparisons	Mean 1	Mean 2	SE of diff	Adjusted P Value by Dunnett´s test
	Control
	0 μM KC7F2 vs. 6.25 μM KC7F2	1.47	1.459	0.5943	0.9997
	0 μM KC7F2 vs. 12.5 μM KC7F2	1.47	0.8188	0.5943	0.449
	LPS
	0 μM KC7F2 vs. 6.25 μM KC7F2	4.674	2.876	0.5943	0.0087
	0 μM KC7F2 vs. 12.5 μM KC7F2	4.674	1.758	0.5943	<0,0001
	DEX
	0 μM KC7F2 vs. 6.25 μM KC7F2	0.8157	0.1365	0.5943	0.4208
	0 μM KC7F2 vs. 12.5 μM KC7F2	0.8157	0.7433	0.5943	0.9891
	LPS+DEX
	0 μM KC7F2 vs. 6.25 μM KC7F2	1.795	1.94	0.5943	0.9572
	0 μM KC7F2 vs. 12.5 μM KC7F2	1.795	2.662	0.5943	0.2601

## Sheet: table S2G
Table S2G: Overview of the results of the statistical analysis of the influence of KC7F2 pre-treatment on mitochondrial respiration in pooled PBMC samples
Main Factor Test
Bioenergetic test	Parameters	Treatment	KC7F2 dose	Treatment × KC7F2 dose
Mitochondrial stress test	Basal respiration	0.9487	<0,0001	0.3101
	Maximal respiration	0.0049	<0,0001	0.3633
	ATP production	0.6964	<0,0001	0.137
	Spare respiratory capacity	<0,0001	0.0025	0.1481
Basal respiration
	Comparisons	Mean 1	Mean 2	SE of diff	Adjusted P Value by Dunnett´s test
	Control
	0 μM KC7F2 vs. 6.25 μM KC7F2	22.39	12.05	2.83	0.0016
	0 μM KC7F2 vs. 12.5 μM KC7F2	22.39	6.114	2.83	<0,0001
	LPS
	0 μM KC7F2 vs. 6.25 μM KC7F2	18.66	14.56	2.83	0.2653
	0 μM KC7F2 vs. 12.5 μM KC7F2	18.66	7.921	2.83	0.0011
	DEX
	0 μM KC7F2 vs. 6.25 μM KC7F2	16.96	12.9	2.83	0.2698
	0 μM KC7F2 vs. 12.5 μM KC7F2	16.96	8.516	2.83	0.0097
	LPS+DEX
	0 μM KC7F2 vs. 6.25 μM KC7F2	18.99	15.78	2.83	0.427
	0 μM KC7F2 vs. 12.5 μM KC7F2	18.99	5.164	2.83	<0,0001
Maximal respiration
	Comparisons	Mean 1	Mean 2	SE of diff	Adjusted P Value by Dunnett´s test
	Control
	0 μM KC7F2 vs. 6.25 μM KC7F2	36.12	22.22	5.945	0.0463
	0 μM KC7F2 vs. 12.5 μM KC7F2	36.12	13.41	5.945	0.001
	LPS
	0 μM KC7F2 vs. 6.25 μM KC7F2	37.58	29.94	5.945	0.3423
	0 μM KC7F2 vs. 12.5 μM KC7F2	37.58	12.87	5.945	0.0004
	DEX
	0 μM KC7F2 vs. 6.25 μM KC7F2	17.22	15.67	5.945	0.9518
	0 μM KC7F2 vs. 12.5 μM KC7F2	17.22	10.21	5.945	0.3997
	LPS+DEX
	0 μM KC7F2 vs. 6.25 μM KC7F2	29.71	20.62	5.945	0.2304
	0 μM KC7F2 vs. 12.5 μM KC7F2	29.71	6.968	5.945	0.001
ATP production
	Comparisons	Mean 1	Mean 2	SE of diff	Adjusted P Value by Dunnett´s test
	Control
	0 μM KC7F2 vs. 6.25 μM KC7F2	22.92	12.78	2.475	0.0005
	0 μM KC7F2 vs. 12.5 μM KC7F2	22.92	5.126	2.475	<0,0001
	LPS
	0 μM KC7F2 vs. 6.25 μM KC7F2	18.72	14.45	2.475	0.163
	0 μM KC7F2 vs. 12.5 μM KC7F2	18.72	6.482	2.475	<0,0001
	DEX
	0 μM KC7F2 vs. 6.25 μM KC7F2	15.96	12.5	2.475	0.2878
	0 μM KC7F2 vs. 12.5 μM KC7F2	15.96	7.67	2.475	0.0037
	LPS+DEX
	0 μM KC7F2 vs. 6.25 μM KC7F2	17.95	15.1	2.475	0.417
	0 μM KC7F2 vs. 12.5 μM KC7F2	17.95	4.47	2.475	<0,0001
Spare respiratory capacity
	Comparisons	Mean 1	Mean 2	SE of diff	Adjusted P Value by Dunnett´s test
	Control
	0 μM KC7F2 vs. 6.25 μM KC7F2	13.73	10.17	3.735	0.5394
	0 μM KC7F2 vs. 12.5 μM KC7F2	13.73	7.295	3.735	0.1634
	LPS
	0 μM KC7F2 vs. 6.25 μM KC7F2	18.92	15.38	3.735	0.5414
	0 μM KC7F2 vs. 12.5 μM KC7F2	18.92	4.95	3.735	0.0013
	DEX
	0 μM KC7F2 vs. 6.25 μM KC7F2	0.262	2.78	3.735	0.7262
	0 μM KC7F2 vs. 12.5 μM KC7F2	0.262	1.692	3.735	0.8993
	LPS+DEX
	0 μM KC7F2 vs. 6.25 μM KC7F2	10.73	4.834	3.735	0.2121
	0 μM KC7F2 vs. 12.5 μM KC7F2	10.73	1.804	3.735	0.041
