# Supplementary material for: Dexamethasone has profound influence on the energy metabolism of porcine blood leukocytes and prevents the LPS-induced glycolytic switch
Source: Front Immunol. 2025 Feb 25;16:1514061. doi: 10.3389/fimmu.2025.1514061 (PMC11893826; doi:10.3389/fimmu.2025.1514061)
Supplement: Supplementary file 3 [file Table3.xlsx]

## Sheet: Table S3
Table S3: Results of differential gene expression analysis using DESeq2
ENSEMBL_ID	Gene	baseMean	log2FC_DvC	pvalue_DvC	padj__DvC	log2FC_LvC	pvalue_LvC	padj__LvC	log2FC_LvLD	pvalue_LvLD	padj_LvLD
ENSSSCG00000000002	GTSE1	10.4016	-0.319148	0.0778652	0.256549	-0.320886	0.0850744	0.164538	-0.189144	0.329175	0.682249
ENSSSCG00000000003	TTC38	691.892	-0.0280861	0.679559	0.859423	-0.129471	0.0578655	0.119199	-0.022044	0.747821	0.929394
ENSSSCG00000000005	CDPF1	85.349	-0.0633923	0.448778	0.708707	-0.398242	4.4e-06	2.23e-05	-0.126122	0.158493	0.473227
ENSSSCG00000000006	PPARA	30.1395	0.106125	0.535833	0.771768	-0.841935	2.98e-06	1.55e-05	0.0584613	0.757053	0.933206
ENSSSCG00000000007	TRMU	168.972	0.00169682	0.977935	0.993096	-0.0850997	0.173546	0.294582	-0.0774143	0.223419	0.562875
ENSSSCG00000000014	FAM118A	433.655	0.074283	0.240697	0.506591	-0.115785	0.0699831	0.14008	-0.154401	0.016226	0.104713
ENSSSCG00000000018	KIAA0930	1656.41	-0.124983	0.119113	0.337132	-1.01415	2.34e-36	9.43e-35	-0.0835922	0.301383	0.651439
ENSSSCG00000000019	NUP50	2408.07	0.319181	5.19542e-33	1.27751e-30	0.188045	2.65e-12	2.71e-11	-0.28713	8.26721e-27	1.72763e-24
ENSSSCG00000000021	ARHGAP8	35.914	-0.485932	0.00492349	0.0341047	-0.00874319	0.959307	0.979281	0.264059	0.130509	0.422356
ENSSSCG00000000022	RTL6	880.22	-0.266988	3.11625e-06	5.73387e-05	-0.00593708	0.917394	0.955848	0.10471	0.0687511	0.284768
ENSSSCG00000000024	PARVB	645.784	-0.0783498	0.348944	0.621065	-0.153324	0.0675033	0.135968	0.0255179	0.761766	0.934711
ENSSSCG00000000025	PARVG	2235.03	-0.273948	2.9882e-05	0.000425671	-0.0717877	0.274079	0.421298	0.201037	0.00224043	0.0225816
ENSSSCG00000000031	MCAT	68.8058	-0.0916485	0.16401	0.406162	-0.431404	1.01e-09	8.07e-09	-0.0559589	0.458544	0.784067
ENSSSCG00000000033	TSPO	739.943	-0.228852	0.0488944	0.188854	-0.0192987	0.868103	0.926537	-0.0949628	0.414183	0.751591
ENSSSCG00000000034	TTLL12	929.115	-0.0886023	0.214017	0.472202	-0.46031	1.33e-10	1.16e-09	-0.0273495	0.70423	0.91339
ENSSSCG00000000035	TTLL1	185.825	0.0126528	0.849475	0.940544	-0.121564	0.0729078	0.144949	-0.0181493	0.792371	0.946723
ENSSSCG00000000036	PACSIN2	5257.74	-0.0832527	0.205581	0.461087	-0.00896449	0.891613	0.941693	0.0398155	0.545258	0.837724
ENSSSCG00000000037	ARFGAP3	2082.67	-0.214749	8.75937e-11	3.32544e-09	0.0202096	0.541597	0.686187	0.223322	2.20623e-11	1.21327e-09
ENSSSCG00000000038	CYB5R3	581.858	-0.117863	0.069381	0.238016	-0.155271	0.0171982	0.0417621	0.0896515	0.172292	0.494172
ENSSSCG00000000039	POLDIP3	2141.26	-0.0586611	0.0103085	0.0606852	-0.0735758	0.00141976	0.00461125	0.051218	0.0284051	0.158094
ENSSSCG00000000040	SEPTIN3	1916.92	-0.351236	6.20502e-05	0.000825082	0.0677854	0.439371	0.592664	0.364507	3.2971e-05	0.00060938
ENSSSCG00000000045	NDUFA6	430.242	-0.215593	0.000228154	0.0026047	0.306275	1.34e-07	8.37e-07	0.188194	0.00125442	0.0139832
ENSSSCG00000000046	CYP2D6	22.643	-0.041828	0.758287	0.902854	-0.305763	0.0312049	0.0699604	0.0298398	0.841261	0.96005
ENSSSCG00000000050	NAGA	1679.85	-0.112376	0.105988	0.31272	-0.341474	9.52e-07	5.3e-06	0.00215751	0.975364	0.993173
ENSSSCG00000000058	SNU13	2194.88	-0.089866	0.00712074	0.0456155	0.211332	2.39e-10	2.03e-09	0.0633826	0.0580363	0.25666
ENSSSCG00000000059	XRCC6	744.324	-0.00242914	0.955367	0.984629	-0.0919331	0.0357199	0.0787246	0.0140469	0.750759	0.93098
ENSSSCG00000000061	PMM1	150.828	-0.138581	0.0594982	0.214824	-0.242535	0.00117197	0.00387017	-0.0286799	0.707123	0.914667
ENSSSCG00000000062	CSDC2	12.2588	-0.276908	0.559271	0.78647	-0.344957	0.469092	0.621837	-0.111027	0.817035	0.952921
ENSSSCG00000000063	POLR3H	132.326	-0.102209	0.209667	0.466813	-0.352136	2.31e-05	0.000104726	-0.0366887	0.666716	0.897332
ENSSSCG00000000064	ACO2	2382.33	-0.0870702	0.0989158	0.299848	-0.0722369	0.171532	0.291877	-0.0111599	0.833019	0.957878
ENSSSCG00000000066	L3MBTL2	645.324	-0.128198	0.0076319	0.0481709	-0.0246421	0.609272	0.745178	0.180721	0.000212857	0.00309472
ENSSSCG00000000067	CHADL	13.1051	-0.556703	0.0143313	0.0780964	-0.344268	0.130973	0.235127	0.0452823	0.84779	0.962683
ENSSSCG00000000068	EP300	4925.05	0.0111351	0.780851	0.911474	0.0763786	0.0565481	0.116877	0.0385515	0.336407	0.688856
ENSSSCG00000000071	ST13	3934.48	0.0646282	0.112025	0.324484	0.0346425	0.395022	0.550255	-0.0165098	0.685627	0.905522
ENSSSCG00000000072	SLC25A17	373.2	0.00865632	0.840562	0.93637	0.236722	3.88e-08	2.58e-07	-0.0346916	0.421358	0.757474
ENSSSCG00000000075	MRTFA	1582.61	0.0684966	0.344956	0.61761	-0.309036	2.15e-05	9.78e-05	-0.237614	0.0011072	0.0126204
ENSSSCG00000000076	SGSM3	204.305	-0.158677	0.331955	0.605993	-0.221348	0.176886	0.299045	-0.0605113	0.712835	0.917279
ENSSSCG00000000077	ADSL	1321.23	0.215649	0.0178291	0.0914513	-0.0292986	0.747939	0.848064	-0.192578	0.034743	0.182911
ENSSSCG00000000078	TNRC6B	1094.49	0.0743145	0.180163	0.428886	0.0111366	0.84133	0.911468	-0.0130496	0.81507	0.952389
ENSSSCG00000000079	FAM83F	10.7658	-0.368546	0.327538	0.601452	-0.0585272	0.87622	0.931902	0.207696	0.58564	0.861207
ENSSSCG00000000080	GRAP2	902.399	-0.423612	4.9395e-05	0.000670757	0.097272	0.350861	0.505345	0.347501	0.000881124	0.0103912
ENSSSCG00000000082	CACNA1I	108.8	-0.0857553	0.741361	0.894683	-0.104951	0.686671	0.805133	-0.0349366	0.893383	0.974757
ENSSSCG00000000087	TAB1	390.205	-0.210846	0.0185729	0.0944781	-0.457658	3.8e-07	2.24e-06	-0.0160877	0.859454	0.966548
ENSSSCG00000000091		329.127	-0.257399	7.50352e-09	2.1965e-07	0.0344267	0.438429	0.591792	0.313378	8.39092e-12	4.83496e-10
ENSSSCG00000000092	NPTXR	63.4921	-0.247719	0.203038	0.458302	-0.206541	0.290157	0.439789	0.162925	0.408832	0.746915
ENSSSCG00000000093	DNAL4	70.0747	-0.077263	0.227535	0.489856	-0.285649	2.46e-05	0.000111016	0.0102772	0.886748	0.974148
ENSSSCG00000000094	SUN2	6851.84	-0.419165	3.01875e-17	2.08869e-15	-0.146626	0.00313107	0.00942978	0.327375	4.52847e-11	2.3424e-09
ENSSSCG00000000095	GTPBP1	1870.58	-0.0799733	0.0251776	0.117453	0.0877701	0.0141266	0.0352593	0.071822	0.0455518	0.219309
ENSSSCG00000000097	TOMM22	1096.38	-0.013258	0.787424	0.913874	-0.0557141	0.259006	0.403125	0.0138946	0.779394	0.941532
ENSSSCG00000000103	DMC1	1.26938	0.338923	0.702306	0.872806	0.3363	0.706619	0.818457	0.3	0.739425	NA
ENSSSCG00000000104		18143.6	0.0512528	0.138657	0.369298	0.00808545	0.815378	0.892799	-0.000970567	0.977651	0.993839
ENSSSCG00000000105	KDELR3	83.2979	0.0221692	0.845783	0.938789	-0.682539	6.85e-09	5e-08	-0.123641	0.306686	0.6571
ENSSSCG00000000107	CSNK1E	1417.55	0.314958	8.12946e-10	2.70131e-08	-0.103113	0.0457241	0.097195	-0.270117	1.7219e-07	5.30203e-06
ENSSSCG00000000108	TMEM184B	468.327	0.0661921	0.271306	0.542646	-0.207897	0.00063382	0.00221525	-0.112758	0.0660365	0.278223
ENSSSCG00000000110	PLA2G6	165.504	-0.0241886	0.733534	0.889941	-0.0251855	0.725873	0.832733	-0.0448967	0.536804	0.832515
ENSSSCG00000000111	BAIAP2L2	5.93579	-0.00380081	0.985743	0.995351	-0.257409	0.258685	0.402743	-0.380232	0.102386	0.365993
ENSSSCG00000000114	PICK1	228.797	0.0227888	0.688923	0.864989	-0.131996	0.0229689	0.053507	-0.0712774	0.227168	0.567214
ENSSSCG00000000116	POLR2F	280.979	-0.10715	0.042292	0.171257	-0.226735	2.41e-05	0.000108747	-0.0687352	0.209331	0.544789
ENSSSCG00000000117	C22orf23	11.9837	0.0870701	0.624619	0.828162	-0.297424	0.113891	0.20969	0.268411	0.185977	0.513653
ENSSSCG00000000118	MICALL1	448.653	-0.464239	1.3614e-16	9.02874e-15	0.0681421	0.2214	0.35625	0.508579	3.53639e-19	4.01637e-17
ENSSSCG00000000119	EIF3L	3470.87	0.00346828	0.925278	0.972373	0.121342	0.00104461	0.00349141	0.0179053	0.62908	0.881893
ENSSSCG00000000120	ANKRD54	146.836	-0.0149564	0.812234	0.925019	-0.364387	2.45e-08	1.67e-07	-0.0826112	0.220914	0.561301
ENSSSCG00000000130	CYTH4	3172.21	0.102312	0.395588	0.665199	0.498791	3.44e-05	0.000151786	-0.155741	0.19577	0.527382
ENSSSCG00000000133	TST	71.3122	-0.245058	0.121452	0.340688	-0.450574	0.00479391	0.0137461	0.0318889	0.844116	0.9614
ENSSSCG00000000135	KCTD17	159.544	0.19278	0.444446	0.705561	-0.0594958	0.81376	0.891881	-0.269519	0.286017	0.637932
ENSSSCG00000000136	CSF2RB	9562.65	0.0670892	0.657334	0.846998	0.648981	1.78e-05	8.21e-05	0.0150834	0.920548	0.981267
ENSSSCG00000000137	NCF4	2772.46	-0.0187816	0.872153	0.949872	-0.0658352	0.572806	0.71402	-0.0575041	0.622424	0.877429
ENSSSCG00000000139	IFT27	29.009	-0.150069	0.252423	0.52021	-0.24103	0.0729462	0.144976	0.0139297	0.920407	0.981267
ENSSSCG00000000141	EIF3D	4330.94	0.0318438	0.607135	0.81669	0.0338517	0.584861	0.723797	-0.0717827	0.246884	0.592015
ENSSSCG00000000142	FOXRED2	1265.08	0.369416	0.0316044	0.139194	-0.157336	0.36033	0.514578	-0.311296	0.0703578	0.288887
ENSSSCG00000000144	TXN2	451.226	0.0323669	0.577783	0.798574	-0.183774	0.00177404	0.00564381	-0.118638	0.0453575	0.218786
ENSSSCG00000000145	MYH9	23645.8	-0.138689	0.00414289	0.0296267	0.0300977	0.533829	0.67964	0.0564261	0.243541	0.588272
ENSSSCG00000000146	MYH11	22.8552	-0.281879	0.0262286	0.121475	0.0395238	0.753701	0.85145	0.279036	0.0355282	0.185426
ENSSSCG00000000148		784.61	-0.222711	0.0165109	0.0868069	0.55263	2.43e-09	1.87e-08	0.410521	9.51032e-06	0.000199006
ENSSSCG00000000152	RBFOX2	18.5484	-0.0542758	0.638926	0.836634	-0.495745	9.84e-05	0.000401442	0.00503646	0.971173	0.992588
ENSSSCG00000000156	FBXO7	893.53	-0.0383739	0.419016	0.68583	-0.073015	0.126037	0.228016	0.0372601	0.438288	0.769817
ENSSSCG00000000157	BPIFC	29.2646	-0.0612815	0.701061	0.872093	0.0752379	0.639257	0.769023	0.194608	0.234959	0.577377
ENSSSCG00000000158	RTCB	1239.91	0.0124095	0.718265	0.882739	0.0701564	0.0423305	0.0912431	-0.0150382	0.665075	0.897085
ENSSSCG00000000160	PRDM4	597.739	-0.114296	0.0487792	0.1885	0.0235379	0.685448	0.804369	0.0806042	0.168105	0.488724
ENSSSCG00000000161	PWP1	499.671	0.0135464	0.685018	0.862845	0.106437	0.0016023	0.00515284	0.0506744	0.139249	0.439502
ENSSSCG00000000162	ABTB3	1266.66	-0.0273343	0.774926	0.908662	0.0830266	0.385309	0.54021	0.00469211	0.960897	0.990538
ENSSSCG00000000164	CRY1	768.268	-0.104018	0.0489229	0.188872	0.19643	0.000197197	0.000760751	0.179943	0.000689237	0.00845259
ENSSSCG00000000167	RIC8B	767.904	0.0806138	0.300651	0.574881	0.1776	0.0227422	0.0530408	-0.039073	0.616509	0.875066
ENSSSCG00000000171	CKAP4	311.061	-0.111412	0.424223	0.690746	0.222531	0.110236	0.204349	0.0569392	0.683012	0.904733
ENSSSCG00000000175	ADCY6	170.686	-0.0415479	0.768343	0.907193	0.276729	0.0495738	0.104283	0.0692027	0.623725	0.877927
ENSSSCG00000000176	DDX23	1763.75	0.00637311	0.789381	0.915048	0.0657594	0.00618598	0.0171382	-0.0241636	0.318032	0.670412
ENSSSCG00000000179	CCDC65	31.5003	-0.442825	0.000418943	0.00441395	-0.135033	0.279939	0.428118	0.391763	0.00311847	0.0297117
ENSSSCG00000000182	WNT10B	47.8872	-0.0966922	0.438	0.700482	0.0213953	0.864594	0.924582	0.12918	0.31299	0.663892
ENSSSCG00000000184	DDN	5.67629	-0.383604	0.118883	0.336747	-0.66077	0.0112021	0.0288361	0.0666043	0.814704	0.952119
ENSSSCG00000000185	PRKAG1	1021.39	-0.0408065	0.117532	0.334197	0.0687637	0.00882459	0.0234214	0.0540124	0.0426622	0.210001
ENSSSCG00000000186	RHEBL1	17.7413	-0.273546	0.108664	0.318233	0.796896	4.99e-07	2.88e-06	-0.222306	0.136879	0.43445
ENSSSCG00000000189	LMBR1L	1314.74	-0.0490101	0.26066	0.52979	-0.106145	0.0152914	0.0377456	-0.0100065	0.820135	0.95383
ENSSSCG00000000190	TUBA1B	3998.53	-0.0963833	0.323802	0.597419	-0.0615994	0.528389	0.67504	0.0275057	0.778391	0.941264
ENSSSCG00000000194		707.949	-0.11442	0.629769	0.831224	-0.0447744	0.8504	0.915961	0.0346226	0.884083	0.973802
ENSSSCG00000000199	SPATS2	406.967	-0.00708801	0.866243	0.947657	0.0402723	0.34346	0.498181	-0.0472487	0.271395	0.6215
ENSSSCG00000000202	MCRS1	972.681	-0.0820045	0.105501	0.312065	-0.0110034	0.828482	0.902879	-0.0397458	0.435627	0.768093
ENSSSCG00000000204	PRPF40B	114.723	0.00641638	0.935726	0.975525	-0.176074	0.0303346	0.0682582	-0.0690784	0.404567	0.742741
ENSSSCG00000000205	FAM186B	6.18474	-0.174163	0.38511	0.656554	-0.442178	0.0411724	0.0890373	-0.25646	0.262319	0.611444
ENSSSCG00000000207		3285.99	0.0607136	0.862283	0.945648	0.118407	0.735136	0.839142	-0.0916054	0.793534	0.947152
ENSSSCG00000000209	NCKAP5L	284.891	-0.258345	0.0103611	0.0608826	-0.468566	3.81e-06	1.95e-05	-0.0177424	0.862299	0.966743
ENSSSCG00000000214	GPD1	126.156	-0.15097	0.0392973	0.162633	-0.117783	0.111909	0.206845	0.169105	0.0268192	0.151473
ENSSSCG00000000215	SMARCD1	886.298	-0.00239082	0.933149	0.97436	-0.0107285	0.710137	0.820629	0.00537049	0.854629	0.964711
ENSSSCG00000000217	RACGAP1	225.405	-0.095391	0.114918	0.329815	0.303757	4.33e-07	2.53e-06	0.223965	0.000225642	0.00325943
ENSSSCG00000000220	POU6F1	267.052	-0.0338265	0.613627	0.821587	0.0265257	0.693824	0.809932	0.0232774	0.732061	0.923848
ENSSSCG00000000223	BIN2	2504.79	-0.468061	1.28568e-22	1.46779e-20	-0.131669	0.00587434	0.0163713	0.483838	8.08425e-24	1.36241e-21
ENSSSCG00000000228	SCN8A	10.1517	-0.0568923	0.774187	0.908601	0.424402	0.0286696	0.0649566	-0.079287	0.67749	0.902566
ENSSSCG00000000231		7.65152	-0.195558	0.528743	0.767798	1.18083	4.4e-05	0.000190446	0.00684051	0.979988	0.994487
ENSSSCG00000000232	ACVRL1	1288	-0.194156	0.189177	0.43967	-1.7381	1.03e-31	3.32e-30	-0.338507	0.0227999	0.134897
ENSSSCG00000000233	ACVR1B	264.126	0.346099	0.00740549	0.047025	0.649037	5.03e-07	2.9e-06	-0.36613	0.00433558	0.0384995
ENSSSCG00000000234	TAMALIN	175.996	-0.572363	6.03837e-05	0.00080426	-0.0668242	0.638613	0.76848	0.35918	0.0122094	0.0848967
ENSSSCG00000000240	KRT85	8.3562	-0.274228	0.388067	0.659206	-0.0493525	0.876659	0.932245	0.146511	0.651949	0.89079
ENSSSCG00000000257	ITGB7	3526.07	-0.563976	1.37298e-16	9.06793e-15	-0.201737	0.00309663	0.00933662	0.484996	1.28892e-12	8.34765e-11
ENSSSCG00000000258	RARG	374.197	-0.760414	5.8695e-22	6.51473e-20	-0.531341	1.72e-11	1.63e-10	0.552227	7.832e-12	4.52955e-10
ENSSSCG00000000259	CSAD	139.142	0.0803306	0.218095	0.476985	-0.0585169	0.380581	0.535366	-0.00298992	0.965005	0.991057
ENSSSCG00000000261	IGFBP6	2.43597	0.293066	0.560793	0.787537	0.600219	0.231989	0.3699	-0.32317	0.504015	NA
ENSSSCG00000000262	SPRYD3	805.376	-0.0457662	0.316552	0.591126	-0.180857	8.66e-05	0.000356746	-0.0489965	0.291903	0.64351
ENSSSCG00000000263	TNS2	9.36504	0.726872	0.00139734	0.0121313	0.199183	0.409977	0.564012	-0.970956	2.009e-05	0.000390659
ENSSSCG00000000264	MFSD5	578.199	-0.173832	0.000829175	0.00790263	-0.432555	2.06e-16	2.94e-15	0.00172994	0.974195	0.992926
ENSSSCG00000000265	ESPL1	60.9044	-0.0751438	0.699158	0.871113	-0.0623722	0.749356	0.848827	0.113032	0.56578	0.850461
ENSSSCG00000000267	PFDN5	906.788	0.0277105	0.430706	0.695176	0.0589451	0.0959455	0.182125	0.025472	0.475613	0.796228
ENSSSCG00000000268	AAAS	325.759	-0.058022	0.213074	0.471294	-0.0233104	0.620689	0.754285	0.0720628	0.133599	0.427578
ENSSSCG00000000271	AMHR2	62.0476	0.0323325	0.733255	0.889922	-0.066547	0.492783	0.643319	-0.128851	0.190536	0.519894
ENSSSCG00000000272	SP1	1473.11	-0.0703382	0.217738	0.476633	0.0236449	0.678971	0.800236	0.111424	0.0518273	0.239064
ENSSSCG00000000273	PRR13	2229.01	-0.0644348	0.132009	0.358587	0.0375326	0.38087	0.535631	0.0573226	0.181997	0.508436
ENSSSCG00000000274	PCBP2	6278.36	0.0493871	0.0549365	0.20504	0.101204	8.61e-05	0.000354824	0.00160594	0.9504	0.988899
ENSSSCG00000000275	MAP3K12	371.993	-0.287014	0.000204885	0.00237813	-0.0990093	0.200693	0.330756	0.186545	0.0169268	0.108151
ENSSSCG00000000276	TARBP2	319.545	-0.0783838	0.164046	0.406189	-0.316173	3.5e-08	2.34e-07	-0.0938811	0.10755	0.376507
ENSSSCG00000000277	NPFF	52.3382	-0.130309	0.199364	0.453525	-0.187678	0.0701566	0.140307	0.0895962	0.404338	0.742646
ENSSSCG00000000278	ATF7	1741.77	0.0989203	0.0193015	0.0974094	-0.0233463	0.582394	0.721805	0.00752443	0.859861	0.966619
ENSSSCG00000000288		9608.09	0.115732	0.00210621	0.0169932	0.117853	0.00175298	0.0055852	-0.0702344	0.0622835	0.267865
ENSSSCG00000000289	NFE2	6.93903	-0.259131	0.451996	0.711586	-1.15402	0.00154379	0.00497467	-0.0948115	0.80508	0.949824
ENSSSCG00000000290	COPZ1	2074.08	0.000517483	0.982651	0.994645	0.00589825	0.805633	0.88638	0.050324	0.0377361	0.192651
ENSSSCG00000000291	GPR84	692.824	-1.13955	1.30935e-06	2.6094e-05	3.91437	1.91e-64	1.9e-62	0.309794	0.176156	0.499229
ENSSSCG00000000292	ZNF385A	291.526	-0.16192	0.243212	0.509613	-1.8963	3.55e-41	1.71e-39	0.221354	0.124356	0.411621
ENSSSCG00000000293	ITGA5	3482.36	-0.18466	0.0168817	0.0881763	0.605025	4.66e-15	6e-14	0.478252	5.94283e-10	2.66882e-08
ENSSSCG00000000295	NCKAP1L	9707.9	0.0993632	0.00167686	0.0140048	-0.064248	0.0424869	0.0915187	0.0456764	0.149845	0.458888
ENSSSCG00000000297	PDE1B	925.54	0.0269479	0.800018	0.918966	-0.115305	0.279029	0.427013	0.0985283	0.355829	0.705669
ENSSSCG00000000299	TESPA1	481.431	0.0336705	0.62751	0.829707	0.167182	0.0161626	0.0395662	0.0588249	0.39883	0.737979
ENSSSCG00000000359	BLOC1S1	392.322	-0.0768481	0.247666	0.514284	-0.218542	0.0011114	0.0036915	-0.0627849	0.353192	0.703378
ENSSSCG00000000361	CD63	7046.41	-0.015489	0.790848	0.915619	-0.0625748	0.28418	0.432989	-0.0105893	0.856253	0.965071
ENSSSCG00000000363	GDF11	49.3275	-0.495405	7.24277e-07	1.51718e-05	0.106459	0.274086	0.421298	0.550987	8.84307e-08	2.88144e-06
ENSSSCG00000000364	SARNP	815.704	0.0126385	0.720831	0.883989	0.237125	2.09e-11	1.97e-10	0.0465992	0.189764	0.518599
ENSSSCG00000000365	ORMDL2	1135.8	-0.0356927	0.2031	0.458302	0.0381838	0.176317	0.298334	0.0456936	0.109957	0.382119
ENSSSCG00000000366	DNAJC14	1949.49	0.0314361	0.397131	0.666843	0.103737	0.00530492	0.0150028	-0.00310408	0.933683	0.984204
ENSSSCG00000000367		167.579	-0.0915774	0.235036	0.499305	-0.371759	2.26e-06	1.2e-05	-0.0298422	0.710312	0.91621
ENSSSCG00000000368	MMP19	240.499	-0.129319	0.340335	0.613595	0.150809	0.265913	0.411307	-0.0990453	0.465088	0.789367
ENSSSCG00000000370	DGKA	1762.47	-0.119909	0.0847153	0.271344	0.101589	0.144177	0.253647	0.211973	0.00235211	0.0235406
ENSSSCG00000000371	PMEL	8.1769	-0.0835249	0.670433	0.854303	0.00538837	0.97852	0.990042	-0.0569921	0.78159	0.94256
ENSSSCG00000000376	SUOX	472.99	-0.265644	0.0001392	0.00169447	-0.0197162	0.777366	0.866902	0.319517	5.74032e-06	0.000126537
ENSSSCG00000000377		2666.76	0.0331499	0.294265	0.567672	0.0499275	0.115302	0.21197	0.00032221	0.991918	0.998437
ENSSSCG00000000379	ESYT1	4076.9	-0.332846	4.31057e-15	2.49622e-13	0.000178692	0.996638	0.998427	0.328456	1.14998e-14	8.92261e-13
ENSSSCG00000000382	SMARCC2	3108.21	-0.0195837	0.537274	0.772066	-0.0493823	0.120959	0.22057	0.0214457	0.502465	0.813541
ENSSSCG00000000383	RNF41	527.385	-0.118603	0.000908825	0.00855966	-0.311038	1.93e-17	2.94e-16	0.0725846	0.0552233	0.248997
ENSSSCG00000000384	NABP2	403.012	0.0152507	0.70717	0.876042	-0.301954	5.42e-13	5.83e-12	-0.0740945	0.0846533	0.323603
ENSSSCG00000000385	SLC39A5	23.4089	-0.105623	0.395245	0.665116	-0.186574	0.146	0.256289	0.114356	0.398728	0.737979
ENSSSCG00000000386	ANKRD52	1198.88	-0.0231162	0.471589	0.725169	0.0735275	0.022602	0.0527694	0.0222827	0.492666	0.807272
ENSSSCG00000000393	PAN2	3593.88	0.101881	0.0153489	0.0824058	0.098194	0.0196462	0.0468524	-0.0264875	0.529549	0.82963
ENSSSCG00000000394	CNPY2	420.355	-0.0347371	0.34871	0.620831	-0.00639895	0.864792	0.924642	0.0108618	0.776759	0.940306
ENSSSCG00000000396	STAT2	6404.18	0.042992	0.589577	0.805608	0.960709	1.67e-33	5.88e-32	0.156129	0.0498473	0.233002
ENSSSCG00000000398	APOF	51.011	-0.138287	0.337651	0.611297	0.179284	0.2127	0.345837	0.177702	0.221462	0.561799
ENSSSCG00000000399	TIMELESS	164.54	0.040323	0.775853	0.909058	0.33285	0.0186887	0.0448635	0.056384	0.690409	0.908241
ENSSSCG00000000401	GLS2	3.43839	0.120185	0.676112	0.857439	0.290081	0.31828	0.470938	0.259151	0.390272	0.73158
ENSSSCG00000000402	RBMS2	202.882	-0.0770348	0.385452	0.656789	0.179687	0.0428582	0.0921817	0.16407	0.0661907	0.278436
ENSSSCG00000000403	BAZ2A	3401.8	-0.256924	4.31387e-09	1.30092e-07	0.0947082	0.0303268	0.0682502	0.325613	1.13667e-13	8.02477e-12
ENSSSCG00000000405		7257.02	-0.0275123	0.403549	0.672848	-0.0388795	0.238383	0.378158	0.00399827	0.903642	0.976716
ENSSSCG00000000406	PTGES3	1994.58	-0.0105052	0.815049	0.926079	0.384813	9.43e-18	1.47e-16	0.0751438	0.0937751	0.346065
ENSSSCG00000000411	NAB2	277.488	-0.799253	1.33525e-19	1.20572e-17	0.699717	4.07e-16	5.67e-15	0.380945	9.38314e-06	0.000197399
ENSSSCG00000000413	MYO1A	15.446	-0.179319	0.456233	0.715461	0.029926	0.901197	0.947059	0.0599986	0.805975	0.950119
ENSSSCG00000000415	SDR9C7	3.52472	0.192205	0.527011	0.766739	-0.213379	0.512635	0.661594	-0.238196	0.476947	0.796818
ENSSSCG00000000431	MBD6	1027.71	-0.00693631	0.908127	0.966158	-0.214786	0.000374477	0.00136339	-0.0760266	0.209851	0.545372
ENSSSCG00000000433	B4GALNT1	230.186	-0.234452	0.0348965	0.149491	-0.340313	0.00230475	0.00715279	0.0638955	0.570523	0.853145
ENSSSCG00000000435	ARHGEF25	7.31982	-0.038045	0.836173	0.935369	0.183275	0.322277	0.475181	0.128333	0.505105	0.814624
ENSSSCG00000000436	PIP4K2C	1159.04	-0.0560436	0.113313	0.326793	0.0881599	0.0129701	0.032687	0.0948372	0.00799135	0.0612761
ENSSSCG00000000437	ARHGAP9	1515.19	-0.186186	0.000605738	0.00603962	-0.31024	1.23e-08	8.66e-08	0.097881	0.0739391	0.296912
ENSSSCG00000000439	KIF5A	54.1762	-0.328475	0.00735577	0.0468396	-0.221693	0.0722875	0.143989	0.383954	0.00277836	0.0270804
ENSSSCG00000000444	DCTN2	2218.92	0.0610247	0.024133	0.114018	-0.0765061	0.00505797	0.0144103	-0.0267665	0.330378	0.683289
ENSSSCG00000000449	DTX3	1301.65	-0.104829	0.012428	0.0704134	0.0335865	0.423956	0.57777	0.0879255	0.0373727	0.191482
ENSSSCG00000000453	ATP23	77.3849	-0.176955	0.0165553	0.0869836	-0.0334463	0.65358	0.780963	0.172019	0.0267991	0.151414
ENSSSCG00000000455	LRIG3	10.2341	-0.59413	0.0125145	0.0706783	-1.28463	4.66e-07	2.7e-06	-0.176944	0.517318	0.821055
ENSSSCG00000000456	SLC16A7	1205.82	0.128392	0.319982	0.593503	-0.21333	0.0988093	0.186492	-0.0770954	0.551127	0.840922
ENSSSCG00000000457	USP15	2228.76	0.167845	0.00171593	0.0142643	0.703369	1.45e-39	6.6e-38	-0.0195885	0.713247	0.917399
ENSSSCG00000000458	MON2	1548.16	0.0760784	0.102558	0.306552	0.191875	3.92e-05	0.000171325	0.0315307	0.499868	0.811702
ENSSSCG00000000462	RXYLT1	148.465	0.339068	4.86015e-06	8.51406e-05	0.0315769	0.677435	0.799073	-0.00958114	0.900724	0.976418
ENSSSCG00000000466	XPOT	2378.63	0.135889	0.00123189	0.0109568	-0.0877802	0.0376103	0.0823573	-0.0293546	0.488236	0.804072
ENSSSCG00000000469	LEMD3	951.921	0.0195688	0.680441	0.860335	0.140144	0.00324672	0.00973224	-0.00958062	0.840932	0.96002
ENSSSCG00000000473	TMBIM4	771.378	0.000854835	0.983814	0.994923	0.144105	0.000647173	0.00225846	0.0375173	0.376959	0.722178
ENSSSCG00000000475	IRAK3	1038.39	-0.243469	0.0689943	0.237262	1.6397	8.84e-35	3.34e-33	-0.0923738	0.486809	0.803095
ENSSSCG00000000477	HELB	392.017	-0.0818247	0.338671	0.612258	0.206879	0.0154982	0.0381852	0.0773866	0.366278	0.714814
ENSSSCG00000000478	GRIP1	2.34633	-0.366593	0.416697	0.683727	0.59326	0.16208	0.278522	0.234177	0.579852	NA
ENSSSCG00000000483	MDM1	241.96	0.252767	0.000465259	0.00485125	0.0924948	0.205495	0.336726	-0.185676	0.0110976	0.0787024
ENSSSCG00000000486	NUP107	1163.82	0.301208	8.28896e-09	2.4044e-07	0.112506	0.0322099	0.0719713	-0.231177	1.06758e-05	0.00022016
ENSSSCG00000000487	SLC35E3	198.252	0.278078	0.00339964	0.0253202	-0.110534	0.250477	0.393066	-0.32639	0.000705288	0.00862918
ENSSSCG00000000488	MDM2	1327.55	0.0489847	0.234999	0.499305	0.452773	3.59e-28	9.89e-27	0.0745666	0.069539	0.286887
ENSSSCG00000000492	LYZ	5461.51	0.27479	0.578849	0.798804	-0.206767	0.6762	0.798239	-0.0474594	0.923629	0.98215
ENSSSCG00000000493	FRS2	335.414	0.0357522	0.562881	0.788754	-0.150496	0.0161172	0.0394853	-0.01523	0.809832	0.950242
ENSSSCG00000000496	CCT2	3105.12	0.0534254	0.110886	0.322762	0.080913	0.0159928	0.0392166	-0.00888872	0.791717	0.946723
ENSSSCG00000000500	RAB3IP	625.272	0.370248	0.000106781	0.00133648	-0.0256284	0.789395	0.875323	-0.280208	0.00350858	0.0326156
ENSSSCG00000000502	CNOT2	1886.14	0.099744	0.0107771	0.0627048	0.164123	2.84e-05	0.000126915	-0.032224	0.411736	0.749145
ENSSSCG00000000504	PTPRB	12.9488	0.0632752	0.758624	0.902903	-0.237519	0.265005	0.410276	0.166243	0.45523	0.782119
ENSSSCG00000000509	ZFC3H1	4306.29	0.0856227	0.0591057	0.214133	-0.0558247	0.219218	0.353666	-0.0141253	0.756232	0.932759
ENSSSCG00000000510	TMEM19	544.209	-0.0286936	0.530797	0.768877	-0.148335	0.00135897	0.00442733	0.0384709	0.413087	0.750618
ENSSSCG00000000512	TBC1D15	1341.92	-0.0313683	0.608443	0.817412	0.206686	0.000737112	0.0025462	0.151801	0.0133406	0.0909467
ENSSSCG00000000515	TRHDE	2.85053	-0.0138934	0.976797	0.993026	-0.170315	0.727559	0.833829	-0.228638	0.644036	0.887929
ENSSSCG00000000516	KCNC2	3.59063	0.807244	0.0300081	0.133822	0.279025	0.476837	0.629131	-0.417865	0.272943	0.623507
ENSSSCG00000000517	CAPS2	6.62476	0.0890302	0.690222	0.865784	-0.0833192	0.721093	0.829093	0.0994081	0.685081	0.905335
ENSSSCG00000000519	GLIPR1	1499.29	0.00403715	0.968669	0.989763	-0.107285	0.296968	0.447087	0.16727	0.104401	0.370364
ENSSSCG00000000522	NAP1L1	10732.1	0.0313917	0.368116	0.639521	0.0917112	0.00858757	0.0228492	0.00787507	0.821566	0.954303
ENSSSCG00000000523	BBS10	112.142	0.0774221	0.282643	0.555793	-0.440507	5.52e-09	4.09e-08	-0.0884104	0.259286	0.608138
ENSSSCG00000000528	PKP2	11.1169	-0.0787862	0.805596	0.921636	-0.0405931	0.899778	0.946502	-0.0267498	0.934475	0.984242
ENSSSCG00000000530	FGD4	372.906	0.563033	7.53617e-07	1.57041e-05	-1.54031	5.63e-40	2.6e-38	-0.503988	1.86648e-05	0.000366584
ENSSSCG00000000531	BICD1	23.7515	-0.186141	0.123605	0.344296	0.262553	0.0266066	0.0609159	0.235895	0.0533844	0.244076
ENSSSCG00000000534	IPO8	1214.14	0.0503963	0.151366	0.387891	-0.0623479	0.0784272	0.153994	0.00807058	0.821349	0.954303
ENSSSCG00000000536	ERGIC2	885.358	0.00335609	0.929605	0.973643	0.0600104	0.116105	0.213202	0.050599	0.188811	0.51735
ENSSSCG00000000541	FAR2	139.343	-0.143418	0.281368	0.55424	0.192445	0.14778	0.258704	0.141096	0.290398	0.642825
ENSSSCG00000000545	KLHL42	68.7709	0.0211713	0.81107	0.924631	-0.432065	3.17e-06	1.65e-05	0.00681503	0.943952	0.987721
ENSSSCG00000000547	MRPS35	236.762	0.0835858	0.0758805	0.252403	-0.0908589	0.0606501	0.124199	0.00823859	0.868372	0.968297
ENSSSCG00000000549	PPFIBP1	158.429	1.0491	0.000269837	0.00301806	0.0856442	0.766924	0.859755	-0.486957	0.0916477	0.341314
ENSSSCG00000000551	BMAL2	5.06721	0.562892	0.103189	0.307703	0.20728	0.562112	0.704612	-0.159024	0.655691	0.892535
ENSSSCG00000000553	TM7SF3	742.658	-0.0363085	0.408744	0.677832	0.0565287	0.200062	0.330058	0.150326	0.000741662	0.0090109
ENSSSCG00000000554	FGFR1OP2	813.784	0.111102	0.102507	0.306467	0.310996	4.91e-06	2.47e-05	0.052059	0.444581	0.774471
ENSSSCG00000000555	ITPR2	2934.44	0.0981122	0.0577333	0.211349	0.164213	0.00150517	0.00486593	0.0228082	0.659588	0.894106
ENSSSCG00000000559	RASSF8	234.528	0.365623	0.00329633	0.0247116	1.22641	3.47e-23	7.42e-22	0.154481	0.207307	0.543058
ENSSSCG00000000563		1683.27	-0.125719	0.0606403	0.217605	0.167558	0.0123821	0.0314182	0.237213	0.000408837	0.00539369
ENSSSCG00000000567	SOX5	33.968	-0.0803852	0.688403	0.86486	0.140548	0.483356	0.635057	-0.0298174	0.882151	0.973384
ENSSSCG00000000570	C2CD5	1604.21	0.30803	3.30912e-15	1.95165e-13	-0.0258748	0.511668	0.66066	-0.180923	4.68004e-06	0.00010554
ENSSSCG00000000576		5411.84	0.100496	0.0389	0.161407	0.0618668	0.203947	0.334876	-0.0692185	0.155409	0.466956
ENSSSCG00000000579	GOLT1B	519.852	0.266893	0.000142793	0.0017292	-0.0673636	0.341007	0.49563	-0.208577	0.00326207	0.0308734
ENSSSCG00000000580	RECQL	1086.13	0.0774987	0.125166	0.347306	-0.00162504	0.974457	0.987932	-0.0106612	0.834249	0.95824
ENSSSCG00000000583	PYROXD1	332.574	0.0739366	0.0524462	0.198355	0.0721651	0.0631273	0.128629	-0.040963	0.298298	0.649247
ENSSSCG00000000587	AEBP2	821.376	0.0171729	0.786618	0.913834	0.492861	6.74e-15	8.53e-14	0.103451	0.101718	0.364476
ENSSSCG00000000588	PLEKHA5	20.5471	0.12992	0.616782	0.822943	-0.162843	0.536467	0.681803	0.0803636	0.763896	0.935088
ENSSSCG00000000599	DERA	703.982	-0.105529	0.00938019	0.0563835	0.112391	0.00570086	0.0159379	0.138854	0.000722505	0.00881917
ENSSSCG00000000600	EPS8	235.157	-0.0755993	0.561009	0.787537	-0.865278	4.53e-11	4.16e-10	-0.0954349	0.471938	0.793829
ENSSSCG00000000601	PTPRO	191.599	-0.295601	0.207639	0.463764	0.802291	0.000598448	0.00210035	-0.0954851	0.682274	0.904699
ENSSSCG00000000602	RERG	9.31559	-0.193894	0.430018	0.695153	-0.174341	0.484366	0.635767	0.325173	0.214568	0.551933
ENSSSCG00000000605	ERP27	88.5233	-0.373158	0.0176244	0.0906395	0.0461574	0.768447	0.860572	0.465082	0.0033902	0.0317981
ENSSSCG00000000611		1862.4	0.0254404	0.265646	0.536155	0.215803	4.36e-21	8.36e-20	-0.00437173	0.84906	0.963489
ENSSSCG00000000612	ATF7IP	3252.92	0.145696	0.000498084	0.00513937	0.147463	0.000433913	0.00155953	-0.0720028	0.085961	0.327086
ENSSSCG00000000619	FAM234B	46.5856	0.0882856	0.510145	0.753396	0.109795	0.417273	0.571097	0.00878949	0.94868	0.988519
ENSSSCG00000000623	BCL2L14	149.632	0.0453629	0.793659	0.916219	1.48497	4.74e-18	7.57e-17	0.149056	0.379788	0.724413
ENSSSCG00000000625	LRP6	246.24	0.141984	0.340985	0.61415	-0.563357	0.000174339	0.000679129	-0.132419	0.379932	0.724413
ENSSSCG00000000633	YBX3	2977.08	0.128062	0.199366	0.453525	0.139667	0.161735	0.278161	-0.124649	0.211757	0.547396
ENSSSCG00000000635		60.376	0.34346	0.000582612	0.00584918	0.587115	4.18e-09	3.15e-08	-0.297097	0.0020516	0.020946
ENSSSCG00000000636		28.8613	0.671192	0.0347903	0.149236	1.3265	2.73e-05	0.000122564	-0.342971	0.26787	0.618112
ENSSSCG00000000638		10.9802	-0.336597	0.409211	0.678293	0.360771	0.371683	0.526229	0.389021	0.338558	0.690743
ENSSSCG00000000640		278.325	-0.159032	0.659177	0.848291	0.447169	0.214746	0.348248	0.0509494	0.887581	0.974148
ENSSSCG00000000642	KLRD1	81.9532	-0.145144	0.685643	0.863151	0.368499	0.303644	0.454626	0.0740236	0.836313	0.959087
ENSSSCG00000000645	GABARAPL1	741.092	0.251946	0.000431306	0.00453823	0.199126	0.00553326	0.0155509	-0.249821	0.000491293	0.00632707
ENSSSCG00000000647	OLR1	3963.9	0.00596835	0.984576	0.995134	2.16535	2.29e-12	2.36e-11	0.0986678	0.749149	0.930086
ENSSSCG00000000648	CLEC7A	392.456	-0.0498811	0.854221	0.942433	-0.515676	0.0577384	0.118952	0.0129614	0.961998	0.990707
ENSSSCG00000000650	CLEC1B	59.3758	0.438577	0.0679092	0.234934	0.104482	0.665562	0.790083	-0.37094	0.124041	0.411012
ENSSSCG00000000651	CLEC12B	2.13223	0.651379	0.205092	0.460326	0.181389	0.735768	0.839684	-0.332148	0.530733	NA
ENSSSCG00000000653	CD69	1558.48	1.11579	6.98936e-23	8.15408e-21	2.8851	5.92e-144	5.56e-141	0.0996966	0.373168	0.719701
ENSSSCG00000000656	CLEC2B	310.548	0.85308	7.17768e-09	2.10884e-07	2.21569	9.16e-52	6.07e-50	-0.235787	0.100934	0.362813
ENSSSCG00000000657		3477.9	0.171639	0.00191855	0.015653	0.310036	2.12e-08	1.46e-07	-0.075026	0.175076	0.498122
ENSSSCG00000000660	A2M	182.507	0.0221037	0.925346	0.972373	-0.0901955	0.702552	0.816231	-0.0169596	0.942831	0.987638
ENSSSCG00000000661	PHC1	446.776	-0.138781	0.0150779	0.0812237	-0.0163205	0.775683	0.865583	0.0764412	0.186173	0.513713
ENSSSCG00000000663	KLRG1	565.153	0.139347	0.359303	0.63071	-0.184199	0.226368	0.362747	-0.218088	0.152349	0.462831
ENSSSCG00000000665	RIMKLB	4.31804	-0.306993	0.230735	0.493782	-0.418749	0.11876	0.217452	0.0957295	0.743384	0.928713
ENSSSCG00000000667	AICDA	41.1715	-1.41889	2.43022e-12	1.10347e-10	-0.294409	0.13693	0.24347	1.34386	1.03592e-10	5.13798e-09
ENSSSCG00000000679	LRRC23	3.09961	-0.488566	0.0745096	0.249505	-0.245976	0.370999	0.525541	0.289584	0.3477	0.69851
ENSSSCG00000000680	GPR162	11.6912	-0.753922	0.00839315	0.0518746	-0.826148	0.00437986	0.0127002	0.288807	0.343368	0.69477
ENSSSCG00000000683	CDCA3	22.7126	-0.368289	0.0173934	0.0900744	-0.263383	0.0923037	0.176259	0.0374434	0.817631	0.953015
ENSSSCG00000000684	USP5	1299.35	-0.154306	0.00263834	0.02054	-0.304791	3.33e-09	2.53e-08	0.036562	0.480924	0.798838
ENSSSCG00000000685	TPI1	2492.74	-0.119683	0.017362	0.0900085	-0.228691	5.72e-06	2.85e-05	0.0455712	0.367545	0.715506
ENSSSCG00000000687	CD4	1277.13	-0.163612	0.204914	0.460056	0.0826841	0.521752	0.669547	0.13076	0.311277	0.661961
ENSSSCG00000000688	LAG3	51.3323	-0.509326	0.00907822	0.0550863	0.601311	0.00169642	0.0054206	0.592543	0.002116	0.0215072
ENSSSCG00000000690	MLF2	1795.69	-0.0845798	0.110068	0.320969	-0.095724	0.0710595	0.141844	-0.00715657	0.892936	0.974757
ENSSSCG00000000691	COPS7A	383.492	-0.0375174	0.48858	0.736696	-0.171648	0.00174976	0.00557656	-0.0789419	0.154936	0.466623
ENSSSCG00000000693	NCAPD2	907.176	0.0754128	0.208151	0.464647	0.0513526	0.39279	0.548055	-0.0421172	0.484373	0.801375
ENSSSCG00000000694		8625.04	-0.139569	0.0325466	0.14242	-0.11701	0.0731773	0.145345	0.0247833	0.704439	0.913431
ENSSSCG00000000695	IFFO1	1040.58	-0.00814648	0.884132	0.955577	-0.398834	1.42e-12	1.48e-11	-0.167007	0.00319229	0.0303045
ENSSSCG00000000696	NOP2	952.454	0.110743	0.0180881	0.0926905	-0.0379788	0.420707	0.57463	-0.100482	0.0338525	0.179915
ENSSSCG00000000697	CHD4	5691.11	-0.288858	4.6268e-27	6.91124e-25	0.268137	1.14e-23	2.5e-22	0.307874	1.65654e-30	4.89866e-28
ENSSSCG00000000699	LPAR5	124.96	-0.260064	0.00663143	0.0431205	0.0599573	0.530383	0.676545	0.105587	0.274363	0.624742
ENSSSCG00000000700	ACRBP	237.187	0.038903	0.609053	0.817842	-0.160318	0.0372925	0.0817356	-0.111324	0.151781	0.461915
ENSSSCG00000000702	ZNF384	1583.86	-0.0183151	0.571518	0.794058	-0.0634017	0.0516153	0.107825	-0.00862912	0.792617	0.946723
ENSSSCG00000000703		623.375	-0.310092	5.24533e-05	0.000708076	-0.218532	0.00443456	0.0128385	0.163046	0.0349678	0.18354
ENSSSCG00000000704	TAPBPL	1284.52	-0.174846	5.10783e-07	1.11376e-05	-0.00710701	0.838534	0.909927	0.107003	0.00237494	0.0237388
ENSSSCG00000000706	LTBR	372.603	-0.224664	0.112918	0.326241	-1.01212	1.24e-12	1.3e-11	-0.0765631	0.593359	0.865829
ENSSSCG00000000707	SCNN1A	36.3348	-0.285735	0.0227012	0.108857	-1.25693	2.56e-20	4.75e-19	0.144751	0.332354	0.684572
ENSSSCG00000000708	TNFRSF1A	1405.62	-0.33277	0.00226893	0.0180689	-0.150613	0.167141	0.285966	0.112702	0.30183	0.652044
ENSSSCG00000000712	VWF	10.2136	0.00621205	0.984114	0.994923	0.0055909	0.985827	0.993535	0.250896	0.434729	0.768047
ENSSSCG00000000719	NDUFA9	724.415	0.00336411	0.92268	0.971676	0.00558297	0.873295	0.929781	-0.00878429	0.804087	0.949824
ENSSSCG00000000720	AKAP3	178.232	-0.0882269	0.599974	0.812497	-0.0688334	0.682954	0.803093	0.136988	0.418105	0.754704
ENSSSCG00000000721	DYRK4	13.7671	-0.224126	0.184432	0.433327	-0.0184464	0.9134	0.953365	0.119531	0.497802	0.810475
ENSSSCG00000000722	RAD51AP1	79.5838	0.0419026	0.634602	0.834252	0.106028	0.234217	0.372747	0.0266271	0.768201	0.937236
ENSSSCG00000000723	C12orf4	830.987	0.125933	0.00381081	0.0277234	0.00793167	0.856569	0.919322	-0.0277982	0.528952	0.829359
ENSSSCG00000000728	PARP11	1167.88	0.00752926	0.91748	0.969601	0.499689	5.72e-12	5.68e-11	0.143026	0.0486363	0.228843
ENSSSCG00000000732	CRACR2A	185.554	-0.0590217	0.560736	0.787537	-0.0313067	0.758599	0.854513	0.0592986	0.56337	0.848764
ENSSSCG00000000734	TSPAN11	240.751	-0.0255217	0.9125	0.96759	-0.594975	0.0106141	0.027513	-0.0906914	0.697594	0.910964
ENSSSCG00000000735	TSPAN9	167.48	-0.335004	0.00025621	0.00288178	-0.0534031	0.559603	0.702382	0.20664	0.0260183	0.14807
ENSSSCG00000000736	TEAD4	2.8719	0.40649	0.52707	0.766739	3.60882	2.08e-11	1.96e-10	0.631598	0.102757	0.366608
ENSSSCG00000000737	TULP3	70.9242	0.255309	0.0534897	0.201017	-2.34533	4.14e-56	3.12e-54	-0.0288772	0.859172	0.966537
ENSSSCG00000000738	RHNO1	131.994	-0.159843	0.450274	0.710175	-0.20038	0.344868	0.499459	0.156112	0.463701	0.787729
ENSSSCG00000000739	FOXM1	34.1635	0.0144893	0.946134	0.980806	-0.141153	0.514675	0.663124	-0.109216	0.617022	0.875531
ENSSSCG00000000742	ITFG2	355.283	-0.111267	0.150544	0.386716	0.196731	0.0109405	0.0282719	-0.00438067	0.954893	0.989451
ENSSSCG00000000743	FKBP4	1296.74	-0.0314765	0.367804	0.639368	-0.0615024	0.0803418	0.157211	0.0479224	0.176975	0.500513
ENSSSCG00000000745	DDX11	862.398	0.304368	0.0369652	0.155764	-0.158007	0.279535	0.427583	-0.433031	0.00304296	0.0290852
ENSSSCG00000000746	WASHC1	547.16	0.0353749	0.626333	0.829495	-0.187171	0.0104445	0.027135	-0.162303	0.0269742	0.152129
ENSSSCG00000000749	SLC6A12	37.3509	0.0824082	0.746652	0.897301	0.655915	0.00976472	0.0255802	0.0606791	0.810249	0.950242
ENSSSCG00000000751	CCDC77	259.325	0.0798505	0.117348	0.334029	0.0204849	0.692532	0.809237	0.0761926	0.148929	0.457411
ENSSSCG00000000753	WNK1	5025.87	0.233721	1.23978e-06	2.48624e-05	0.226043	2.78e-06	1.46e-05	-0.117048	0.0152247	0.0997704
ENSSSCG00000000754	RAD52	391.36	0.20564	1.58397e-05	0.000242497	-0.180854	0.00021504	0.000823968	-0.175269	0.000394742	0.00522717
ENSSSCG00000000755	ERC1	1213.99	0.0773529	0.156867	0.395644	0.0624505	0.254285	0.397558	-0.132821	0.0154259	0.10078
ENSSSCG00000000757	ADIPOR2	1540.21	-0.0358037	0.35081	0.623207	0.108428	0.00478551	0.0137344	0.0393886	0.307204	0.657671
ENSSSCG00000000759	WNT5B	30.2807	0.365769	0.0228375	0.109187	-1.10421	2.82e-10	2.38e-09	-0.48072	0.00813558	0.0621995
ENSSSCG00000000764	HDHD5	55.2132	-0.132334	0.205942	0.461392	-0.269612	0.0118253	0.0302255	-0.0447948	0.684379	0.905308
ENSSSCG00000000765	IL17RA	1510.57	-0.791774	1.06003e-20	1.06557e-18	-0.288842	0.00065727	0.0022887	0.564963	3.18379e-11	1.68012e-09
ENSSSCG00000000766	CECR2	68.5287	-0.281352	0.0134482	0.0745036	-0.251855	0.0283721	0.0643861	0.0855598	0.467374	0.790598
ENSSSCG00000000769	BID	801.18	-0.229017	0.000365391	0.0039274	0.66025	4.09e-25	9.78e-24	0.262457	3.7866e-05	0.000688484
ENSSSCG00000000770	MICAL3	77.5572	0.0247901	0.800368	0.919009	-0.000124846	0.998997	0.999629	-0.0962319	0.337262	0.689526
ENSSSCG00000000774	USP18	690.299	0.318052	0.117386	0.334077	3.85754	7.02e-82	1.19e-79	0.358962	0.0713078	0.29059
ENSSSCG00000000783	SLC2A13	200.645	0.141237	0.153178	0.390507	0.219238	0.0270485	0.0617596	-0.0283346	0.775267	0.940025
ENSSSCG00000000784	LRRK2	1218.04	-0.0208149	0.852539	0.942072	-0.070614	0.528604	0.675159	0.0967828	0.388314	0.730195
ENSSSCG00000000793	PPHLN1	907.753	-0.000223963	0.996192	0.998469	0.0545235	0.246916	0.388507	0.0500382	0.290494	0.642825
ENSSSCG00000000798	TWF1	624.479	0.0954279	0.163318	0.405139	0.293783	1.79e-05	8.27e-05	-0.0441485	0.518967	0.822091
ENSSSCG00000000799	IRAK4	795.167	0.0595187	0.179984	0.428837	0.0557408	0.211806	0.34463	-0.00142133	0.974742	0.993098
ENSSSCG00000000800	PUS7L	316.778	0.0429665	0.372717	0.644851	-0.0761277	0.120699	0.22022	0.0498822	0.319059	0.671042
ENSSSCG00000000802	NELL2	2.55795	-0.699892	0.340556	0.613701	0.0814219	0.909975	0.951783	0.126302	0.862263	NA
ENSSSCG00000000804	ANO6	2477.67	0.00876962	0.858558	0.944291	0.0480916	0.329021	0.481923	0.0533995	0.279339	0.630293
ENSSSCG00000000806	SCAF11	4025.66	-0.0371265	0.370987	0.642833	0.111241	0.00737993	0.0199786	0.130494	0.00170355	0.0180404
ENSSSCG00000000807	SLC38A1	1426.24	-0.132672	0.0884948	0.278937	0.304683	9.04e-05	0.000371022	0.216538	0.00543647	0.0456867
ENSSSCG00000000808	SLC38A2	8802.55	0.0693348	0.247172	0.513526	0.311555	1.99e-07	1.22e-06	0.0470336	0.432457	0.765545
ENSSSCG00000000810	AMIGO2	272.091	0.544252	3.10569e-07	6.9424e-06	0.418412	8.96e-05	0.000368165	-0.201696	0.0579667	0.256497
ENSSSCG00000000811	PCED1B	1207.67	0.303813	0.00504312	0.0347282	0.492152	5.57e-06	2.78e-05	-0.125786	0.245299	0.590563
ENSSSCG00000000816	SENP1	395.803	0.0329808	0.516471	0.758295	0.320891	2.59e-10	2.2e-09	0.0340521	0.502703	0.813541
ENSSSCG00000000837	CHST11	1173.74	-0.0206018	0.812325	0.925019	0.121441	0.16182	0.278163	0.0533116	0.539507	0.834273
ENSSSCG00000000838	SLC41A2	519.856	0.183581	0.157374	0.396174	1.42778	2.27e-28	6.34e-27	0.152718	0.235045	0.577407
ENSSSCG00000000839	ALDH1L2	608.514	0.12892	0.147228	0.382097	-0.152663	0.0873496	0.168307	-0.11785	0.187987	0.516258
ENSSSCG00000000840	WASHC4	3244.82	0.855372	2.94815e-41	1.3089e-38	0.0682741	0.284327	0.433171	-0.702873	2.5171e-28	6.06931e-26
ENSSSCG00000000841	APPL2	1524.46	-0.188425	0.0019583	0.015961	0.333589	3.97e-08	2.64e-07	0.157958	0.00936157	0.0687554
ENSSSCG00000000842	KANSL2	1277.55	0.0353638	0.379976	0.652065	-0.04776	0.238446	0.378158	-0.037742	0.354105	0.704025
ENSSSCG00000000843	TXNRD1	2169.28	-0.0743921	0.41028	0.678781	1.00583	6.84e-29	1.97e-27	0.0901363	0.316851	0.668552
ENSSSCG00000000844	NFYB	713.658	0.0369484	0.448525	0.708707	0.469221	4.3e-22	8.75e-21	0.0664489	0.170171	0.49188
ENSSSCG00000000846	HCFC2	596.305	-0.00140562	0.97577	0.992789	0.143806	0.00194413	0.00613484	0.0555003	0.234571	0.576785
ENSSSCG00000000847	TDG	685.591	0.0603808	0.196353	0.44942	0.558696	2.47e-33	8.59e-32	0.0681527	0.140318	0.441697
ENSSSCG00000000848	GLT8D2	6.24142	-0.0758357	0.746435	0.897255	0.019468	0.934915	0.966105	0.0981592	0.691985	0.908776
ENSSSCG00000000849	HSP90B1	7702.21	0.0583445	0.397355	0.667044	0.273018	7.48e-05	0.000312271	0.017766	0.796635	0.948254
ENSSSCG00000000853	NT5DC3	259.129	0.111412	0.190165	0.440941	0.234235	0.00599333	0.0166507	-0.017287	0.83943	0.959736
ENSSSCG00000000857	IGF1	56.6299	-0.106647	0.800063	0.918966	-0.739548	0.0800878	0.15683	-0.0101705	0.980872	0.994836
ENSSSCG00000000859	PARPBP	51.1261	-0.0446966	0.702655	0.87302	-0.145022	0.223658	0.359161	0.0722442	0.554576	0.843025
ENSSSCG00000000860	NUP37	186.517	0.0342272	0.590424	0.806093	-0.257179	8.04e-05	0.00033352	0.0415358	0.535482	0.832072
ENSSSCG00000000862	GNPTAB	3854.27	0.1552	0.00479037	0.0333179	-0.499411	1.41e-19	2.5e-18	0.0188592	0.733177	0.92424
ENSSSCG00000000864	CHPT1	497.742	0.437563	0.0028318	0.0217286	-0.811319	3.67e-08	2.45e-07	-0.0767875	0.603718	0.869918
ENSSSCG00000000866	MYBPC1	2.93816	1.27867	1.78733e-05	0.000269499	-0.574871	0.127249	0.229732	-0.0525753	0.899143	0.976131
ENSSSCG00000000867	SPIC	14.7193	0.0107366	0.962656	0.987367	-0.152288	0.514502	0.663061	0.145593	0.544394	0.837656
ENSSSCG00000000869	UTP20	811.544	0.0893118	0.167085	0.409715	0.134953	0.0372208	0.0816274	0.000968012	0.988098	0.997454
ENSSSCG00000000870	ARL1	830.758	0.0498576	0.176832	0.424243	0.114481	0.00204504	0.00642426	-0.00922239	0.804883	0.949824
ENSSSCG00000000874	GAS2L3	171.617	-0.319065	0.0200445	0.0999215	-1.56007	7.17e-29	2.06e-27	0.667877	4.32743e-06	9.90128e-05
ENSSSCG00000000877	SCYL2	1447.79	0.0209591	0.663898	0.85127	0.246143	3.35e-07	1.99e-06	0.0249008	0.606028	0.871322
ENSSSCG00000000883		2.96201	0.191765	0.5103	0.753462	0.0175649	0.954522	0.976533	-0.260951	0.399051	0.737979
ENSSSCG00000000884	APAF1	2997.44	0.0828574	0.490647	0.737702	0.0704127	0.558128	0.701319	0.0265702	0.825143	0.955741
ENSSSCG00000000886	SLC25A3	5792.05	0.0515634	0.0809154	0.263321	-0.00827638	0.779825	0.868749	-0.0331028	0.264447	0.614074
ENSSSCG00000000887		81.1704	0.124684	0.743478	0.895879	-0.118225	0.756713	0.853164	-0.118123	0.75714	0.933206
ENSSSCG00000000890	NEDD1	665.979	-0.00243259	0.95632	0.984864	0.0865064	0.0524418	0.109351	0.0486896	0.278455	0.629602
ENSSSCG00000000891	LTA4H	606.56	-0.105083	0.177261	0.424953	-0.134246	0.0855871	0.16537	0.103423	0.187642	0.515832
ENSSSCG00000000893	AMDHD1	27.1221	0.13886	0.442533	0.704262	0.0698472	0.702891	0.816531	0.0158969	0.931535	0.983702
ENSSSCG00000000895	SNRPF	482.509	-0.0132444	0.72856	0.887679	0.244955	1.35e-10	1.18e-09	0.0144883	0.70519	0.913652
ENSSSCG00000000896	NTN4	18.7966	0.088811	0.722324	0.884984	0.206917	0.409578	0.563778	0.160949	0.524577	0.825802
ENSSSCG00000000900	VEZT	309.504	0.118885	0.035478	0.151373	0.022671	0.691972	0.80876	-0.0084684	0.883472	0.973802
ENSSSCG00000000901	FGD6	14.7024	0.0878896	0.627511	0.829707	0.196055	0.2841	0.432916	0.0753334	0.684979	0.905335
ENSSSCG00000000902	NR2C1	351.841	0.0267547	0.559829	0.786695	-0.00917563	0.843613	0.912334	0.0178934	0.704866	0.913431
ENSSSCG00000000905		593.25	-0.0043252	0.951005	0.982916	0.137506	0.0510541	0.10675	-0.00217278	0.975454	0.993173
ENSSSCG00000000906	TMCC3	109.578	0.251453	0.158319	0.397301	0.338103	0.058279	0.119942	-0.332495	0.0615833	0.266146
ENSSSCG00000000907	PLXNC1	6278.9	0.0478234	0.616294	0.822765	-0.145469	0.127546	0.23019	-0.0776866	0.415865	0.752686
ENSSSCG00000000908		1506.22	-0.027073	0.386266	0.65755	0.267891	9.13e-18	1.42e-16	0.0248393	0.426696	0.759851
ENSSSCG00000000910	CRADD	67.4005	0.0176956	0.816669	0.926942	-0.200373	0.011827	0.0302255	-0.0333123	0.68723	0.90679
ENSSSCG00000000915	DCN	11.2133	0.0421931	0.911789	0.967339	0.126756	0.7404	0.842889	-0.00584535	0.987863	0.997454
ENSSSCG00000000916	LUM	16.6386	0.216809	0.559837	0.786695	0.224469	0.547858	0.69166	-0.0585356	0.875532	0.970866
ENSSSCG00000000920	POC1B	517.346	0.250738	0.000885198	0.00836671	0.0251411	0.74031	0.842889	-0.179855	0.0178671	0.112816
ENSSSCG00000000925	RLIG1	646.729	0.146217	0.0079566	0.0498121	-0.0821251	0.139511	0.24709	-0.0746077	0.181972	0.508436
ENSSSCG00000000926	CEP290	348.895	0.0934355	0.266338	0.53701	0.0328639	0.697106	0.812384	0.028871	0.733519	0.92424
ENSSSCG00000000927	TMTC3	424.182	0.0255608	0.697913	0.870387	0.0750555	0.256218	0.399837	0.0474369	0.475384	0.796099
ENSSSCG00000000932	NTS	5.52014	-0.196573	0.635066	0.834627	0.0580792	0.888415	0.939807	0.271291	0.520478	0.823071
ENSSSCG00000000939	ACSS3	205.601	0.484607	0.00605651	0.0400999	-0.389174	0.0285154	0.0646838	-0.253284	0.155078	0.466653
ENSSSCG00000000940	PPFIA2	3.37363	0.249874	0.424022	0.690559	0.631741	0.0407701	0.0883443	0.665197	0.0396365	0.199365
ENSSSCG00000000941	METTL25	412.708	0.164016	0.00863079	0.0528862	0.0296463	0.637809	0.767802	0.0119509	0.850448	0.96364
ENSSSCG00000000943	OTOGL	13.0247	-0.27408	0.275383	0.546763	-0.302393	0.235111	0.374094	0.227713	0.38873	0.730195
ENSSSCG00000000948	SYT1	2.26759	-0.244969	0.805106	0.921367	-0.0408555	0.967176	0.983573	-0.527261	0.593616	NA
ENSSSCG00000000950	E2F7	35.808	0.226745	0.190245	0.441	0.605973	0.000437569	0.00157055	0.0643031	0.706768	0.914591
ENSSSCG00000000951	CSRP2	4.01458	-0.232713	0.500755	0.745974	1.21531	8.53e-05	0.00035185	0.281374	0.330967	0.683432
ENSSSCG00000000952	ZDHHC17	1285.48	0.108113	0.0218838	0.106345	-0.0164726	0.728096	0.834324	-0.0310882	0.513274	0.819217
ENSSSCG00000000955	TBC1D22A	399.859	-0.0945733	0.252354	0.52021	-0.101386	0.221366	0.356231	-0.0740311	0.373881	0.720059
ENSSSCG00000000958	DYRK2	3938.06	-0.424903	8.94992e-08	2.16737e-06	0.0236598	0.765841	0.85928	0.392505	7.98249e-07	2.16828e-05
ENSSSCG00000000959	LARGE1	19.6836	-0.0561713	0.841506	0.936892	-0.212409	0.453812	0.606546	-0.0368763	0.897612	0.975585
ENSSSCG00000000964	LMF2	377.49	-0.112459	0.288954	0.562732	-0.493636	3.69e-06	1.9e-05	-0.19257	0.0723844	0.292876
ENSSSCG00000000965	NCAPH2	533.554	-0.11952	0.0438045	0.175427	-0.0909557	0.126622	0.228782	-0.0573727	0.338262	0.69049
ENSSSCG00000000968	SBF1	5406.29	-0.153383	0.0750172	0.250679	-0.247656	0.0040571	0.0118654	-0.0869256	0.313339	0.664092
ENSSSCG00000000970	PPP6R2	1608.6	-0.084424	0.329083	0.603319	-0.176183	0.0418961	0.0904289	-0.129948	0.133844	0.428109
ENSSSCG00000000971	HDAC10	683.789	-0.158025	0.0971922	0.29687	-0.452242	2.23e-06	1.19e-05	-0.0840927	0.380801	0.724873
ENSSSCG00000000972	TUBGCP6	806.798	-0.110159	0.162996	0.404781	-0.278	0.000448561	0.00160748	-0.0930107	0.24187	0.586974
ENSSSCG00000000973	SELENOO	158.582	-0.157406	0.195197	0.447801	-0.623095	4.05e-07	2.37e-06	-0.229919	0.064136	0.273302
ENSSSCG00000000974	TRABD	437.2	-0.217996	0.0752001	0.251133	-0.290509	0.017952	0.0434177	-0.149686	0.223752	0.563109
ENSSSCG00000000980	ALG12	567.742	-0.0833702	0.331506	0.605745	-0.26189	0.00237685	0.00736654	-0.186608	0.0308978	0.168532
ENSSSCG00000000981	CRELD2	297.512	-0.0904865	0.343173	0.6158	-0.0250771	0.793258	0.878205	-0.0405591	0.672767	0.899913
ENSSSCG00000000983		6.27113	8.24415e-05	0.999751	0.99989	-0.189674	0.488283	0.639376	-0.0438905	0.876763	0.971203
ENSSSCG00000000985	EXOC2	6077.08	0.0309716	0.31653	0.591126	-5.83e-05	0.998499	0.999375	-0.0403232	0.193705	0.524496
ENSSSCG00000000994	GMDS	233.041	-0.107023	0.0306138	0.135841	0.0339263	0.49609	0.646349	0.00852297	0.866497	0.967676
ENSSSCG00000000998	RPP40	259.044	0.29483	7.99812e-08	1.95166e-06	-0.146228	0.00989496	0.0258713	-0.291867	3.17309e-07	9.20961e-06
ENSSSCG00000000999	CDYL	229.821	-0.126271	0.0193936	0.0977201	-0.328319	3.01e-09	2.3e-08	-0.0255902	0.653573	0.89151
ENSSSCG00000001000	ECI2	316.095	0.156753	0.0598333	0.215729	-0.436876	2.36e-07	1.43e-06	-0.388252	4.88396e-06	0.000109665
ENSSSCG00000001002	PRPF4B	4729.76	0.0775411	0.114204	0.328425	0.0895951	0.0681845	0.137098	-0.0251322	0.609152	0.87286
ENSSSCG00000001004	SLC22A23	210.437	-0.0561399	0.673429	0.856079	-0.837502	5e-10	4.12e-09	-0.145965	0.282968	0.634066
ENSSSCG00000001008	BPHL	659.205	-0.0222354	0.759418	0.903252	-0.0471987	0.516832	0.664947	0.0113006	0.877109	0.97124
ENSSSCG00000001009	RIPK1	4138.1	-0.0916132	0.0175651	0.0904748	0.095767	0.0130806	0.0329291	0.0797678	0.0390547	0.197366
ENSSSCG00000001010	WRNIP1	957.091	-0.141227	0.018612	0.0946037	-0.224334	0.000195552	0.000754954	-0.0351	0.561981	0.847895
ENSSSCG00000001011	SERPINB1	4757.55	0.061669	0.358783	0.630343	-0.04459	0.507229	0.656653	0.0894644	0.183661	0.511009
ENSSSCG00000001021		255.424	-0.131333	0.228729	0.491333	-0.526085	1.73e-06	9.35e-06	-0.165126	0.136213	0.433122
ENSSSCG00000001022	SSR1	3612.86	0.123333	0.00585647	0.0390677	0.00514864	0.908579	0.951121	-0.128145	0.00429381	0.0382206
ENSSSCG00000001024	RIOK1	892.001	0.0883745	0.203599	0.458731	0.0260883	0.708144	0.818977	-0.0497327	0.476277	0.796374
ENSSSCG00000001025	DSP	14.5539	-0.245055	0.431517	0.695538	0.144182	0.642085	0.771292	0.219974	0.482495	0.800007
ENSSSCG00000001027	BMP6	22.506	-0.00674542	0.975232	0.992558	0.0588749	0.787692	0.874266	-0.272926	0.211337	0.546998
ENSSSCG00000001033	SLC35B3	714.971	0.13933	0.000196866	0.00229337	0.0798998	0.0346801	0.0767186	-0.0348596	0.360024	0.709439
ENSSSCG00000001038		1142.6	0.0304952	0.620498	0.825282	-0.0571504	0.354753	0.509346	-0.0222761	0.719053	0.919902
ENSSSCG00000001041	PAK1IP1	320.417	0.162354	0.0290403	0.131116	0.28031	0.000170331	0.000665137	-0.0543372	0.465836	0.7899
ENSSSCG00000001045	ELOVL2	3.82882	0.158424	0.658691	0.848063	-0.273016	0.472137	0.624528	-0.473898	0.21594	0.554146
ENSSSCG00000001049	HIVEP1	829.554	-0.0472986	0.503033	0.748044	0.525135	8.8e-14	1.01e-12	0.141283	0.0446368	0.216525
ENSSSCG00000001052	PHACTR1	6163.15	-0.253156	0.0137707	0.0758957	-0.521963	3.83e-07	2.25e-06	-0.0604929	0.556415	0.843965
ENSSSCG00000001053	TBC1D7	293.183	0.126435	0.0540207	0.202442	-0.110722	0.0961243	0.182422	-0.190853	0.00435589	0.0386332
ENSSSCG00000001056	RANBP9	1838.23	0.326013	7.09524e-28	1.14549e-25	0.0733255	0.0148989	0.0369334	-0.240619	1.32326e-15	1.12105e-13
ENSSSCG00000001061	JARID2	1317.57	-0.0736106	0.27375	0.545268	0.290183	1.57e-05	7.32e-05	-0.178282	0.00791656	0.0608217
ENSSSCG00000001062	DTNBP1	269.246	-0.0231692	0.628509	0.830356	-0.0757188	0.120095	0.219469	0.0958251	0.0553938	0.249469
ENSSSCG00000001063	MYLIP	900.021	-0.595305	7.66274e-17	5.14595e-15	-0.162886	0.0223433	0.0522671	0.463223	1.1264e-10	5.56908e-09
ENSSSCG00000001064	GMPR	138.975	0.00890223	0.949315	0.98232	-0.708435	5.94e-07	3.39e-06	0.1341	0.352165	0.702199
ENSSSCG00000001065	ATXN1	428.051	0.114252	0.072489	0.244713	-0.0143701	0.822625	0.898069	-0.0583451	0.365239	0.713497
ENSSSCG00000001070	FAM8A1	525.997	0.0484111	0.399362	0.668798	-0.552776	3.35e-21	6.48e-20	-0.0137989	0.816621	0.952916
ENSSSCG00000001073	TPMT	200.523	-0.270165	0.0299555	0.133822	2.17117	3.66e-73	4.43e-71	0.52282	8.09604e-06	0.000174298
ENSSSCG00000001074	KDM1B	993.048	-0.265062	0.000178553	0.00210149	0.478106	1.16e-11	1.12e-10	0.316321	7.30817e-06	0.000158864
ENSSSCG00000001075		4572.92	-0.00933369	0.860715	0.944836	0.252253	2.11e-06	1.13e-05	0.11837	0.0261275	0.14853
ENSSSCG00000001076	RNF144B	35.488	-0.473212	0.0297285	0.133318	1.45687	2.41e-12	2.47e-11	0.494162	0.0154844	0.101036
ENSSSCG00000001078	MBOAT1	372.673	0.408775	2.33953e-05	0.000341486	-1.09107	2.31e-28	6.43e-27	-0.848625	1.27673e-17	1.29098e-15
ENSSSCG00000001080	CDKAL1	283.352	0.0433799	0.435152	0.698597	0.144029	0.010001	0.0261185	0.0718218	0.203321	0.537559
ENSSSCG00000001087	MRS2	462.849	0.127449	0.0943108	0.290942	-0.032565	0.670691	0.794166	-0.0445544	0.562242	0.848048
ENSSSCG00000001090	ALDH5A1	229.652	0.0307377	0.792936	0.915786	0.0258325	0.825873	0.90065	-0.00736576	0.950132	0.988899
ENSSSCG00000001091	KIAA0319	4.39606	0.048561	0.867426	0.94814	0.00742268	0.980197	0.99092	0.0109552	0.971599	0.992691
ENSSSCG00000001092	TDP2	565.13	-0.0172287	0.701499	0.87235	0.0279869	0.536054	0.681495	0.130545	0.00437392	0.0387302
ENSSSCG00000001095	GMNN	614.976	0.0569665	0.190435	0.441303	0.0945264	0.030874	0.0693353	-0.0252559	0.566254	0.850758
ENSSSCG00000001096	ARMH2	6.70241	-0.697162	0.0012994	0.0114237	0.0227613	0.911212	0.952574	0.529177	0.0185669	0.115955
ENSSSCG00000001097	RIPOR2	7316.02	-0.368388	7.99026e-11	3.04793e-09	0.101714	0.0725684	0.144405	0.399988	1.73682e-12	1.11562e-10
ENSSSCG00000001098		4.88481	-0.193705	0.38867	0.65988	-0.341885	0.149845	0.261659	0.508113	0.0640566	0.273074
ENSSSCG00000001099	CMAH	821.035	-0.065643	0.389751	0.660769	0.16915	0.0266843	0.0610763	0.19171	0.0122313	0.0850115
ENSSSCG00000001100	CARMIL1	89.6274	0.271174	0.0842074	0.270313	-0.404935	0.0111104	0.0286363	-0.158074	0.325885	0.678733
ENSSSCG00000001131		224.803	0.121694	0.31607	0.591055	0.123777	0.309146	0.460921	-0.003614	0.976356	0.993471
ENSSSCG00000001132	BTN1A1	7.48473	0.0649176	0.780108	0.911038	0.388628	0.0926302	0.176756	0.104986	0.650691	0.890595
ENSSSCG00000001137	H1-3	220.068	-0.0991942	0.33537	0.609046	-0.855307	3.1e-16	4.37e-15	-0.00370224	0.972287	0.992716
ENSSSCG00000001156	ZNF322	833.886	-0.0119979	0.721134	0.884226	-0.183417	7.9e-08	5.09e-07	-0.0366428	0.291303	0.643313
ENSSSCG00000001164	ZNF184	590.256	0.0689314	0.155339	0.393205	-0.0532393	0.276964	0.424503	-0.00799667	0.871407	0.969516
ENSSSCG00000001201	ZKSCAN8	723.201	0.08955	0.157782	0.396564	-0.049908	0.433347	0.586435	0.00683151	0.914982	0.979977
ENSSSCG00000001202	ZNF389	99.1311	0.121457	0.0648468	0.22759	-0.0915739	0.180075	0.303696	-0.0802225	0.251905	0.598469
ENSSSCG00000001204	ZKSCAN4	59.2771	0.00358324	0.972406	0.991621	-0.0870072	0.409868	0.563957	0.00301844	0.97767	0.993839
ENSSSCG00000001205	NKAPL	13.4912	0.239009	0.0763886	0.253566	-0.180862	0.221173	0.355993	-0.225156	0.140524	0.442168
ENSSSCG00000001206	ZSCAN26	131.343	0.0290694	0.719694	0.883205	0.0343988	0.674162	0.796432	0.0719327	0.386038	0.728544
ENSSSCG00000001207	PGBD1	198.865	0.031109	0.619215	0.824777	0.141759	0.0244229	0.0564909	0.0870723	0.171852	0.493548
ENSSSCG00000001209	ZSCAN12	176.9	0.0320024	0.763292	0.905219	0.183787	0.0843044	0.163405	0.0289495	0.786295	0.944598
ENSSSCG00000001219	TRIM27	955.621	0.00772513	0.785631	0.913293	-0.0250359	0.384228	0.539089	0.000945072	0.974181	0.992926
ENSSSCG00000001229		10313.1	-0.0108581	0.924219	0.9721	0.353648	0.00194721	0.00614337	0.0361524	0.751457	0.931154
ENSSSCG00000001232		18.674	0.015149	0.943331	0.979361	0.090768	0.672443	0.795534	-0.145311	0.499671	0.811677
ENSSSCG00000001233	TRIM26	1324.07	0.121015	0.174002	0.419912	0.802853	1.66e-19	2.92e-18	-0.0123736	0.889061	0.974148
ENSSSCG00000001234	TRIM10	30.3922	0.195966	0.439475	0.701642	0.123037	0.629333	0.760922	-0.0628082	0.805711	0.949987
ENSSSCG00000001235	TRIM15	14.0404	-0.252581	0.506155	0.750508	-0.0697636	0.854644	0.918369	0.0177632	0.96313	0.990888
ENSSSCG00000001242	GABBR1	2346.51	0.0272661	0.71785	0.882515	-0.0125247	0.868273	0.926553	-0.0381935	0.613284	0.874057
ENSSSCG00000001245	POLR1H	217.621	-0.0509284	0.273946	0.54544	-0.105687	0.0265477	0.0608287	-0.0126586	0.796193	0.948088
ENSSSCG00000001247	ZFP57	101.543	-0.000108882	0.999331	0.999791	0.105334	0.418797	0.572545	0.198406	0.131111	0.423286
ENSSSCG00000001252	UBD	1187.64	-0.214483	0.116042	0.331718	2.07715	9.2e-53	6.39e-51	0.498126	0.000236172	0.00337731
ENSSSCG00000001253	OR2I1P	6.13775	0.547562	0.0176593	0.0907552	0.0693373	0.780495	0.869208	-0.391259	0.111166	0.384444
ENSSSCG00000001341		10836.9	-0.108069	0.0615725	0.220124	0.239184	3.51e-05	0.00015441	0.141333	0.0145027	0.0966001
ENSSSCG00000001342	TRIM39	305.196	0.0436925	0.373277	0.645261	0.204235	3.41e-05	0.000150696	-0.00165781	0.973299	0.992874
ENSSSCG00000001346	ABCF1	1560.36	-0.0862972	0.00949757	0.0568851	-0.0382681	0.252055	0.394883	-0.00912286	0.786201	0.944598
ENSSSCG00000001347	PPP1R10	1272.24	0.0797416	0.114228	0.328425	0.270804	8.27e-08	5.31e-07	-0.0650034	0.197942	0.530081
ENSSSCG00000001362	MDC1	1189.6	-0.106707	0.0123401	0.07004	-0.230055	8.26e-08	5.31e-07	0.0694834	0.108833	0.379697
ENSSSCG00000001372	GNL1	607.623	-0.247983	0.00107085	0.0097858	0.340023	6.73e-06	3.31e-05	0.176336	0.0197221	0.121503
ENSSSCG00000001376	DHX16	881.199	-0.0673795	0.0849797	0.271809	-0.115551	0.00338285	0.0100892	0.00088861	0.982212	0.995157
ENSSSCG00000001379	TUBB	6566.16	-0.178604	0.0082813	0.0513222	-0.169641	0.0121697	0.0309331	0.128713	0.0573096	0.25474
ENSSSCG00000001382	DDR1	64.2329	0.142844	0.310318	0.585505	0.491223	0.0004655	0.0016652	0.0470703	0.736231	0.925682
ENSSSCG00000001384	VARS2	544.632	0.0625661	0.534569	0.771329	-0.224121	0.026649	0.0610042	-0.104527	0.302581	0.653036
ENSSSCG00000001391	CCHCR1	198.864	-0.132827	0.180904	0.430073	-0.266912	0.00760687	0.020513	-0.0638534	0.526828	0.827518
ENSSSCG00000001392	TCF19	53.7814	-0.301198	0.00951094	0.0569126	0.528159	2.73e-06	1.43e-05	0.317648	0.00503073	0.0429916
ENSSSCG00000001394		119	-0.379557	0.00320884	0.0241691	1.02314	3.92e-16	5.48e-15	0.352545	0.00470145	0.0407329
ENSSSCG00000001395		71.0347	-0.118864	0.360427	0.631627	0.0397676	0.760238	0.855704	0.0631664	0.631158	0.882856
ENSSSCG00000001396		2693.62	-0.0810811	0.316463	0.591126	0.0108145	0.893745	0.943073	-0.00151169	0.985113	0.996167
ENSSSCG00000001398		1025.68	-0.157304	0.149795	0.385944	0.675584	5.76e-10	4.71e-09	0.160039	0.141866	0.444604
ENSSSCG00000001400	DDX39B	11939.2	0.0827852	0.0669668	0.23268	0.100835	0.0257094	0.0591498	-0.0630969	0.162871	0.480731
ENSSSCG00000001401	ATP6V1G2	38.825	0.0938764	0.413417	0.681341	-0.0815529	0.490482	0.641362	-0.175124	0.144292	0.450021
ENSSSCG00000001402	NFKBIL1	175.697	-0.0922631	0.200618	0.455014	-0.0439625	0.545295	0.689458	-0.149954	0.0405776	0.202668
ENSSSCG00000001403	LTA	28.1015	-0.543063	0.00357369	0.0263097	2.30033	6.04e-48	3.53e-46	0.812646	1.67815e-08	6.26229e-07
ENSSSCG00000001407		7.5514	-0.423724	0.0951462	0.292489	0.235301	0.338357	0.492663	0.357802	0.159411	0.474718
ENSSSCG00000001409	PRRC2A	5417.11	-0.0654714	0.183169	0.431989	0.100081	0.0419259	0.0904808	-0.0178293	0.717185	0.919163
ENSSSCG00000001410	BAG6	3243.6	-0.0421933	0.375707	0.648059	0.00122932	0.97943	0.990398	-0.0480137	0.314497	0.665347
ENSSSCG00000001411	APOM	92.4778	0.18782	0.0127373	0.0716076	-0.160179	0.0412672	0.0892039	-0.167462	0.0363286	0.187718
ENSSSCG00000001413	GPANK1	1643.54	0.0667359	0.0356121	0.151743	-0.0543124	0.0898051	0.172291	-0.0711301	0.0272292	0.153126
ENSSSCG00000001414	CSNK2B	1114.09	-0.0419495	0.135062	0.363234	0.022941	0.417253	0.571097	-0.00960971	0.736729	0.925888
ENSSSCG00000001418	NEU1	825.521	0.004263	0.942906	0.979361	-0.362331	1.54e-09	1.2e-08	-0.0757956	0.209551	0.54502
ENSSSCG00000001419	SLC44A4	16.6058	-0.122598	0.497644	0.743921	-0.121273	0.509403	0.658774	-0.0543169	0.772705	0.938867
ENSSSCG00000001420	EHMT2	1028.12	-0.160006	0.00109251	0.00993807	-0.354444	6.69e-13	7.13e-12	-0.0162246	0.744435	0.928713
ENSSSCG00000001421	ZBTB12	51.0524	-0.250478	0.000767235	0.00741398	-0.589167	2.19e-13	2.45e-12	-0.0755366	0.385262	0.728367
ENSSSCG00000001422	C2	690.575	0.075847	0.640992	0.838242	0.186251	0.252283	0.395162	-0.0473846	0.770875	0.938329
ENSSSCG00000001423	NELFE	409.398	-0.098895	0.0375441	0.157292	-0.0523899	0.274312	0.42157	-4.39597e-05	0.999278	0.999982
ENSSSCG00000001424	SKIC2	1720.44	-0.0982582	0.0791605	0.259267	-0.0513852	0.35921	0.513488	-0.00975404	0.862136	0.966743
ENSSSCG00000001425	DXO	311.657	-0.0209565	0.606862	0.816592	-0.0831477	0.0456919	0.0971394	0.0153204	0.719891	0.920267
ENSSSCG00000001426	STK19	470.689	-0.0287441	0.560639	0.787476	-0.0464484	0.35112	0.505627	-0.0863789	0.0853538	0.325566
ENSSSCG00000001427	C4A	46.2775	-0.050081	0.597101	0.810554	0.193642	0.0411377	0.0890323	0.0395086	0.681079	0.904392
ENSSSCG00000001430	ATF6B	1404.4	-0.0680293	0.322579	0.596112	-0.181392	0.0084828	0.022593	-0.053665	0.437168	0.768589
ENSSSCG00000001431	FKBPL	34.3491	0.0234481	0.8009	0.919104	-0.0980869	0.312742	0.464722	-0.013449	0.894498	0.974805
ENSSSCG00000001433	PPT2	192.175	-0.166308	0.040968	0.167895	-0.132948	0.104408	0.195107	0.0557841	0.501346	0.812733
ENSSSCG00000001434	EGFL8	112.739	-0.458176	5.51401e-06	9.53792e-05	-0.073728	0.462527	0.61538	0.255651	0.0124609	0.0861491
ENSSSCG00000001435	AGPAT1	378.801	-0.183142	0.000846396	0.00804685	-0.165257	0.00279688	0.0085164	0.0881443	0.116951	0.395977
ENSSSCG00000001436	RNF5	474.313	-0.138163	0.000362818	0.00391027	-0.165431	2.56e-05	0.00011516	0.00141456	0.971918	0.992716
ENSSSCG00000001437	AGER	14.7406	-0.269917	0.0599457	0.215986	0.098897	0.484846	0.636074	0.216032	0.146758	0.453139
ENSSSCG00000001438	PBX2	1195.26	-0.117939	0.00325843	0.0244964	0.0221169	0.581871	0.721325	0.0715205	0.0768632	0.304442
ENSSSCG00000001439	GPSM3	1782.86	-0.194304	0.000344932	0.0037326	-0.0679178	0.211317	0.344009	0.0577857	0.288953	0.641775
ENSSSCG00000001440	NOTCH4	103.947	0.271684	0.12907	0.353605	-0.0725776	0.687098	0.805478	-0.318662	0.0771569	0.305098
ENSSSCG00000001441		7.55499	-0.0840994	0.80779	0.922933	-0.680491	0.0574958	0.11854	0.16867	0.652885	0.891286
ENSSSCG00000001453	HLA-DRA	21469.7	-0.0148485	0.929198	0.973643	0.376316	0.0243275	0.0562863	0.0561407	0.736907	0.925892
ENSSSCG00000001455		2840.88	-0.0584215	0.793317	0.915968	0.204456	0.359174	0.513488	0.0236407	0.915567	0.980088
ENSSSCG00000001456		15623.2	-0.0139818	0.929904	0.973664	0.429168	0.00693135	0.0189115	0.0334312	0.833406	0.957974
ENSSSCG00000001457	SLA-DQB1	8034.95	-0.0352131	0.819317	0.928365	0.369702	0.0164718	0.0402243	0.00479518	0.975184	0.993173
ENSSSCG00000001458		83.4696	-0.231595	0.167484	0.410183	-0.0517693	0.75795	0.854086	0.0928267	0.583177	0.859918
ENSSSCG00000001459	HLA-DOB	1304.66	0.0603937	0.595514	0.809436	0.252633	0.0263951	0.0605444	0.0141992	0.900699	0.976418
ENSSSCG00000001463	PSMB9	1027.28	0.0208686	0.723099	0.885549	0.619748	4.52e-26	1.13e-24	0.139151	0.0175111	0.110934
ENSSSCG00000001469	SLA-DMB	2570.25	0.0510613	0.751485	0.899295	-0.43723	0.0067161	0.0184059	-0.00871316	0.956939	0.989451
ENSSSCG00000001470	SLA-DMA	2447.48	0.0276049	0.850406	0.940886	-0.168161	0.250744	0.393369	-0.0224518	0.878162	0.97172
ENSSSCG00000001471	BRD2	7874.16	0.153211	1.2436e-08	3.45678e-07	0.113795	2.43e-05	0.000109529	-0.116026	1.69089e-05	0.000334613
ENSSSCG00000001472	SLA-DOA	962.308	-0.0216878	0.874709	0.951118	0.0764987	0.578206	0.718453	-0.00195759	0.988653	0.997628
ENSSSCG00000001473	COL11A2	16.6715	0.0734732	0.800806	0.919104	-0.0687469	0.81521	0.892798	-0.105774	0.720929	0.920727
ENSSSCG00000001474	RXRB	736.136	-0.0230433	0.471775	0.725309	-0.0407027	0.209436	0.341818	-0.000960888	0.97673	0.993582
ENSSSCG00000001475	SLC39A7	1448.65	-0.0354365	0.319864	0.593428	0.0569874	0.110697	0.205061	-0.00160877	0.964247	0.990964
ENSSSCG00000001476	HSD17B8	350.71	0.0268389	0.568917	0.79316	-0.0984269	0.0400587	0.0870153	-0.0949523	0.0506832	0.235296
ENSSSCG00000001477	RING1	835.986	-0.0702265	0.0374473	0.15701	-0.00392527	0.908029	0.950925	0.0535335	0.119962	0.402208
ENSSSCG00000001486	LRRC1	212.278	0.398288	1.76273e-07	4.08314e-06	0.117647	0.128672	0.231908	-0.319263	3.48657e-05	0.000640621
ENSSSCG00000001488	GCLC	1083.49	-0.0969624	0.0476301	0.18554	-0.656717	4.2e-40	1.95e-38	-0.154833	0.00198529	0.0203502
ENSSSCG00000001493	PRIM2	274.895	-0.0455219	0.414589	0.682257	-0.112754	0.0460729	0.0978583	0.0550881	0.338931	0.691244
ENSSSCG00000001497	ZNF451	540.225	0.0836533	0.0486596	0.188312	-0.0362246	0.399621	0.554487	-0.0424022	0.32936	0.682541
ENSSSCG00000001499	DST	108.58	0.0291856	0.860967	0.944983	0.0531183	0.750513	0.849355	-0.0766071	0.64712	0.889053
ENSSSCG00000001501	VPS52	1007.74	0.0570641	0.18009	0.428886	-0.189372	1.06e-05	5.05e-05	-0.0590268	0.173304	0.495745
ENSSSCG00000001502	RPS18	7760.8	0.0362087	0.41007	0.678781	0.115422	0.0086684	0.0230412	-0.0456307	0.299569	0.650108
ENSSSCG00000001503	B3GALT4	63.1789	-0.30097	0.0109808	0.0635891	-0.716028	4.14e-09	3.12e-08	-0.0643313	0.609865	0.872967
ENSSSCG00000001504	WDR46	478.466	-0.0655066	0.254788	0.523552	-0.0790257	0.172103	0.292581	-0.0577977	0.32137	0.674094
ENSSSCG00000001505	PFDN6	346.562	0.00639091	0.877491	0.952457	0.132221	0.00154617	0.00498134	0.033108	0.433599	0.766674
ENSSSCG00000001506	RGL2	1739.17	-0.11233	0.0505693	0.193088	-0.265869	3.92e-06	2e-05	-0.0256355	0.657358	0.893252
ENSSSCG00000001507	TAPBP	2010.48	-0.264604	1.64522e-05	0.000251152	0.547432	3.93e-19	6.68e-18	0.244646	6.47222e-05	0.0011026
ENSSSCG00000001509	DAXX	1954.68	-0.101423	0.253941	0.522361	1.47143	5.8e-62	5.23e-60	0.240489	0.00648962	0.0522403
ENSSSCG00000001510	KIFC1	44.2556	-0.376339	0.00253579	0.0198674	-0.163133	0.191545	0.318571	-0.0350108	0.783778	0.943445
ENSSSCG00000001511	PHF1	882.394	-0.191721	0.0032775	0.0246167	0.164075	0.0117612	0.0300936	0.120241	0.065523	0.276729
ENSSSCG00000001512	CUTA	609.934	-0.14218	0.000291769	0.00323371	-0.178932	6.52e-06	3.22e-05	0.0179515	0.656853	0.893031
ENSSSCG00000001513	SYNGAP1	328.483	-0.170046	0.228449	0.49106	0.0181768	0.897595	0.945076	0.173511	0.220404	0.56042
ENSSSCG00000001516		627.572	-0.225053	1.29735e-05	0.000203889	0.536173	7.55e-26	1.88e-24	0.207691	4.60485e-05	0.000813662
ENSSSCG00000001517		34.0607	-0.0771122	0.559372	0.786472	-0.116702	0.385685	0.540642	-0.196067	0.150215	0.459381
ENSSSCG00000001518	ITPR3	1450.45	-0.24808	5.16477e-06	9.01186e-05	0.00671648	0.90178	0.947237	0.203843	0.000191561	0.00282972
ENSSSCG00000001520	LEMD2	1386.03	-0.222768	0.00448821	0.0316613	-0.21263	0.0067376	0.0184522	0.0792065	0.314014	0.664888
ENSSSCG00000001527	ILRUN	2479.06	-0.00454801	0.871356	0.949737	0.175532	4.29e-10	3.56e-09	0.0525658	0.062392	0.26813
ENSSSCG00000001531		663.471	-0.0509482	0.191594	0.442862	0.32249	1e-16	1.46e-15	0.0545517	0.160635	0.476735
ENSSSCG00000001532	BLTP3A	371.9	0.00802324	0.902544	0.964069	0.254048	0.000105494	0.000428599	0.041946	0.522836	0.824581
ENSSSCG00000001533	TAF11	417.814	0.0488787	0.210519	0.467843	0.253692	9e-11	8e-10	0.0078809	0.840957	0.96002
ENSSSCG00000001534	ANKS1A	439.185	0.452356	1.09175e-11	4.59198e-10	-0.34584	3.53e-07	2.09e-06	-0.401791	3.84674e-09	1.56597e-07
ENSSSCG00000001535	TCP11	26.1696	-0.0794587	0.495335	0.74219	-0.0449443	0.705861	0.817876	0.158167	0.20572	0.540437
ENSSSCG00000001536	SCUBE3	4.30413	-0.242315	0.382082	0.653904	-0.0752846	0.787906	0.874339	0.421191	0.166305	0.486061
ENSSSCG00000001537	ZNF76	849.482	-0.00817692	0.856158	0.943463	-0.102663	0.0238559	0.0553958	-0.0874362	0.0558702	0.250714
ENSSSCG00000001538	DEF6	1662.87	-0.0905173	0.0916853	0.28571	-0.296215	3.8e-08	2.53e-07	-0.0617987	0.253066	0.599954
ENSSSCG00000001539	PPARD	1612.69	-0.148032	0.0325695	0.142438	-0.0266813	0.700225	0.81483	0.0585892	0.398692	0.737979
ENSSSCG00000001543	RPL10A	9567.19	0.0547074	0.171603	0.416258	0.0868361	0.0300952	0.0678627	-0.0497739	0.213984	0.551409
ENSSSCG00000001544	TEAD3	12.7248	0.126509	0.685266	0.863021	0.303902	0.331118	0.48417	-0.118388	0.703981	0.913252
ENSSSCG00000001546	FANCE	515.449	-0.104715	0.156087	0.394229	-0.205836	0.00551568	0.0155042	0.0174401	0.8153	0.952389
ENSSSCG00000001549	FKBP5	7515.34	3.69545	1.55088e-198	2.47878e-194	0.26075	0.034359	0.076082	-3.15821	1.60599e-145	8.3902e-142
ENSSSCG00000001550	ARMC12	10.5573	2.71178	9.49144e-29	1.6312e-26	0.503157	0.0845026	0.16371	-2.40923	1.60213e-24	2.82137e-22
ENSSSCG00000001554	SRPK1	2176.63	0.18488	0.000243515	0.00276035	0.183876	0.000269407	0.00101126	-0.236479	2.74729e-06	6.55377e-05
ENSSSCG00000001555	SLC26A8	26.6261	0.0213983	0.859122	0.944291	0.146952	0.22826	0.364908	0.102704	0.411308	0.748861
ENSSSCG00000001556	MAPK14	2099.11	0.235605	1.22225e-09	3.93282e-08	0.0618475	0.112307	0.207396	-0.0298789	0.444121	0.774014
ENSSSCG00000001560	BNIP5	20.8278	-0.142165	0.565134	0.790271	-0.715398	0.00476007	0.0136786	-0.161056	0.534241	0.831708
ENSSSCG00000001561	ETV7	234.822	0.337296	0.0432042	0.173763	1.85035	4.78e-29	1.38e-27	0.0977115	0.550232	0.840442
ENSSSCG00000001562	KCTD20	1415.73	0.0724467	0.080039	0.261288	0.225916	5e-08	3.3e-07	-0.0114273	0.782947	0.94299
ENSSSCG00000001563	STK38	6994.11	-0.141823	0.0169973	0.0886933	0.0447463	0.451463	0.604535	0.178229	0.00272445	0.0266543
ENSSSCG00000001564	SRSF3	4586.59	-0.0414647	0.411957	0.680619	0.578361	2.15e-30	6.65e-29	0.0929771	0.0653233	0.276257
ENSSSCG00000001565	CDKN1A	1635.44	-0.200083	0.140954	0.372745	2.19323	5.31e-59	4.42e-57	0.364063	0.00702782	0.0552393
ENSSSCG00000001566	RAB44	36.641	-0.263591	0.14799	0.383335	-1.05496	2.16e-08	1.48e-07	0.0748262	0.702946	0.912924
ENSSSCG00000001567	CPNE5	5.27129	0.217322	0.338334	0.611996	0.221981	0.344024	0.498642	-0.217483	0.347509	0.69851
ENSSSCG00000001570	PI16	11.0434	-0.30996	0.44405	0.705387	-0.19239	0.635765	0.766438	0.319849	0.439839	0.7717
ENSSSCG00000001571	MTCH1	1482.9	-0.0571244	0.125141	0.347306	-0.234431	4.2e-10	3.49e-09	-0.00149428	0.968526	0.99191
ENSSSCG00000001572	FGD2	710.707	-0.0173081	0.922525	0.971676	-0.229362	0.19781	0.327185	-0.0266611	0.881098	0.972771
ENSSSCG00000001573	PIM1	3449.79	-0.185526	0.0274298	0.125681	1.88385	7.33e-112	2.66e-109	0.172175	0.0394326	0.198808
ENSSSCG00000001577	TBC1D22B	306.012	-0.0127912	0.775796	0.909058	0.199374	9.42e-06	4.54e-05	-0.00920829	0.838781	0.9597
ENSSSCG00000001578	RNF8	885.194	0.194271	0.0570758	0.210001	-0.0678047	0.507492	0.656781	-0.183935	0.0724109	0.292876
ENSSSCG00000001589	GLP1R	4.04888	0.449031	0.312393	0.58755	0.155863	0.731713	0.83661	0.146041	0.751474	0.931154
ENSSSCG00000001595	DAAM2	10.764	0.224199	0.727747	0.887364	-0.131966	0.838828	0.909927	-0.243788	0.70787	0.914846
ENSSSCG00000001596	MOCS1	365.501	0.0934279	0.256756	0.525817	-0.751931	2.74e-19	4.72e-18	0.0099057	0.907314	0.977839
ENSSSCG00000001597	LRFN2	14.5815	-0.190626	0.545238	0.777598	-0.37677	0.23749	0.377092	-0.13057	0.686216	0.906224
ENSSSCG00000001611	NFYA	1118.42	0.0922496	0.0236381	0.112276	0.208828	3.22e-07	1.92e-06	0.00586582	0.88608	0.973857
ENSSSCG00000001612		32.3716	0.0476706	0.630274	0.831456	-0.61708	1.79e-08	1.24e-07	-0.23593	0.042557	0.209615
ENSSSCG00000001613	TREML1	9.30882	0.17201	0.726743	0.886953	-0.0576288	0.907578	0.950702	-0.178425	0.719901	0.920267
ENSSSCG00000001616		694.26	0.546283	0.000212187	0.00244573	-0.00295966	0.984021	0.992654	-0.560197	0.0001487	0.00228713
ENSSSCG00000001618		18.8774	-0.23281	0.400296	0.669799	0.254592	0.354776	0.509346	0.557202	0.046436	0.221752
ENSSSCG00000001619	FOXP4	459.066	-0.325112	1.44546e-06	2.86281e-05	0.0634348	0.345833	0.500539	0.272706	5.88428e-05	0.00101234
ENSSSCG00000001620	MDFI	2.80642	-0.248976	0.391947	0.662488	-2.04702	3.14e-07	1.87e-06	-0.0798425	0.869219	0.968525
ENSSSCG00000001621	TFEB	778.434	-0.361136	0.00726373	0.0463643	-0.300049	0.0257936	0.059318	0.174348	0.196067	0.527817
ENSSSCG00000001624	FRS3	16.5803	-0.287972	0.0325782	0.142438	-0.178566	0.192658	0.319946	0.372961	0.0132113	0.0902621
ENSSSCG00000001629	USP49	69.8134	0.0250241	0.767352	0.907018	0.161713	0.0578919	0.119238	0.127015	0.144151	0.449697
ENSSSCG00000001638	MRPS10	860.77	0.0173437	0.610105	0.81868	0.164502	1.44e-06	7.86e-06	-0.024156	0.480947	0.798838
ENSSSCG00000001639	TRERF1	1506.16	0.0528843	0.543738	0.777053	0.0633855	0.467105	0.619975	-0.0882109	0.311756	0.662349
ENSSSCG00000001641	UBR2	2536.69	0.0685773	0.108699	0.318233	0.106374	0.012983	0.0327143	0.0143723	0.737543	0.925961
ENSSSCG00000001646	BICRAL	876.206	0.0391927	0.268625	0.539736	-0.100459	0.00510749	0.0145306	0.0240964	0.507638	0.816201
ENSSSCG00000001651	CNPY3	527.161	-0.0760016	0.201865	0.45674	-0.48694	7.01e-16	9.52e-15	-0.0230016	0.707035	0.914667
ENSSSCG00000001653	PEX6	380.044	-0.056015	0.33482	0.608576	-0.279069	2.14e-06	1.14e-05	-0.0985216	0.0985396	0.356959
ENSSSCG00000001654	PPP2R5D	994.068	-0.102978	0.000633358	0.00626808	-0.162638	9.77e-08	6.21e-07	0.0747226	0.0164239	0.10554
ENSSSCG00000001655	MEA1	588.644	-0.0607321	0.103367	0.308059	-0.195902	2.39e-07	1.44e-06	0.0227165	0.557685	0.845185
ENSSSCG00000001656	RRP36	469.758	-0.0299366	0.489734	0.737253	0.0372583	0.393452	0.548643	-0.0221352	0.61558	0.874447
ENSSSCG00000001657	CUL7	242.615	-0.0524967	0.436245	0.699229	-0.11627	0.087922	0.169201	-0.0447462	0.516329	0.8204
ENSSSCG00000001658	MRPL2	188.23	-0.0831715	0.097282	0.29687	-0.201225	9.58e-05	0.000391511	-0.0124006	0.816263	0.952916
ENSSSCG00000001659	KLC4	764.58	-0.145626	1.54565e-05	0.000237706	-0.0873053	0.0101544	0.0264717	0.0823359	0.0173736	0.110395
ENSSSCG00000001660	PTK7	7.74828	0.0665932	0.774457	0.908601	-0.0705423	0.768944	0.860887	-0.0344692	0.888938	0.974148
ENSSSCG00000001661	SRF	552.482	-0.378043	4.40585e-06	7.81066e-05	0.459184	2.01e-08	1.38e-07	0.193598	0.0180251	0.113411
ENSSSCG00000001664	TTBK1	12.3303	-0.573688	0.0132126	0.0734958	-0.141008	0.538479	0.683435	0.769866	0.00173415	0.0183273
ENSSSCG00000001667	ZNF318	1634.84	-0.253114	0.00203176	0.0164507	-0.0767987	0.349278	0.503836	0.316166	0.000120877	0.00190403
ENSSSCG00000001672	CRIP3	79.1394	-0.197099	0.322382	0.595956	-0.100736	0.613729	0.748728	0.233355	0.245973	0.59146
ENSSSCG00000001679	XPO5	2135.72	0.00749954	0.819959	0.928512	0.0436823	0.18635	0.311878	0.0563233	0.0899534	0.337605
ENSSSCG00000001680	ABCC10	1474.53	0.0665789	0.443985	0.705387	-0.133895	0.124263	0.225461	-0.19332	0.0265816	0.150456
ENSSSCG00000001683	POLH	364.398	-0.0776079	0.0663836	0.23151	-0.073991	0.084185	0.163253	0.0918209	0.0365902	0.188749
ENSSSCG00000001688	TJAP1	349.157	-0.0266535	0.686121	0.86335	0.147821	0.025253	0.0582156	-0.0431678	0.514575	0.819771
ENSSSCG00000001689	GTPBP2	761.694	-0.100867	0.0559472	0.207495	0.364254	4.21e-12	4.23e-11	0.108018	0.040015	0.200497
ENSSSCG00000001691	RSPH9	10.4912	-0.0897408	0.691225	0.866238	0.00495739	0.982679	0.992003	-0.0822446	0.72247	0.921512
ENSSSCG00000001692	MRPS18A	504.566	-0.0806704	0.0921627	0.286639	0.0619963	0.197027	0.326093	-0.0110467	0.819432	0.953615
ENSSSCG00000001695	VEGFA	1794.04	-0.700458	0.00029195	0.00323371	2.04471	3.06e-26	7.7e-25	0.337651	0.0798044	0.311522
ENSSSCG00000001696		512.238	0.0594276	0.205692	0.461156	-0.129111	0.00670556	0.0183865	-0.0709314	0.140781	0.44271
ENSSSCG00000001697	TMEM63B	236.137	-0.137818	0.169089	0.412583	-0.123565	0.219192	0.353659	0.123552	0.223014	0.562584
ENSSSCG00000001700	SLC29A1	587.338	-0.129725	0.18289	0.431826	0.105116	0.280488	0.428671	0.133569	0.171167	0.492461
ENSSSCG00000001701	HSP90AB1	11762.9	0.0526172	0.243132	0.509613	0.179514	6.85e-05	0.000287605	-0.0183919	0.683386	0.904773
ENSSSCG00000001702	SLC35B2	488.738	-0.127073	0.00370712	0.0271171	-0.0891673	0.0433866	0.0930928	0.0840658	0.0613174	0.265698
ENSSSCG00000001703	NFKBIE	1388.27	-0.624913	1.53697e-08	4.19203e-07	1.24539	9.91e-30	2.99e-28	0.352142	0.00134313	0.0148082
ENSSSCG00000001706	AARS2	319.638	-0.12646	0.145562	0.379654	-0.332731	0.000143153	0.000567605	-0.017921	0.839133	0.9597
ENSSSCG00000001708	CDC5L	2327.29	-0.0281426	0.362839	0.634214	0.0639315	0.0391997	0.0853465	0.068568	0.0277555	0.155368
ENSSSCG00000001709	SUPT3H	241.041	0.0561043	0.33813	0.611765	0.0535203	0.366078	0.520646	-0.0219241	0.71388	0.917666
ENSSSCG00000001710	RUNX2	1983.81	0.164698	0.0535323	0.20113	0.335675	8.35e-05	0.000344881	-0.157924	0.0640452	0.273074
ENSSSCG00000001716	RCAN2	3.58183	-0.0328898	0.912625	0.967658	-0.0534327	0.862752	0.923477	-0.15683	0.619305	0.87646
ENSSSCG00000001718	CYP39A1	63.3795	-0.0593401	0.636227	0.835153	0.0855388	0.496902	0.647111	0.0966438	0.447856	0.776638
ENSSSCG00000001720	SLC25A27	150.602	0.04586	0.719214	0.882927	-0.0484013	0.705756	0.817873	0.0788697	0.541028	0.835587
ENSSSCG00000001723	PLA2G7	1582.77	0.327641	0.0161458	0.0855244	-0.513391	0.000167041	0.000653565	-0.092008	0.500324	0.811942
ENSSSCG00000001727	TNFRSF21	1480.09	-0.289078	0.0126468	0.0712741	-0.827227	1.04e-12	1.1e-11	0.280907	0.0158367	0.102991
ENSSSCG00000001731	CENPQ	221.207	0.0606878	0.41498	0.682509	0.189466	0.0112096	0.0288462	0.0345868	0.64484	0.888214
ENSSSCG00000001732	MMUT	551.943	0.111294	0.00744191	0.0471813	0.219324	1.54e-07	9.56e-07	-0.0302915	0.469529	0.792732
ENSSSCG00000001734		7.06011	-0.188624	0.351164	0.62349	-0.504257	0.0202439	0.0480556	-0.0405839	0.862551	0.966743
ENSSSCG00000001750	PAQR8	626.128	0.721226	2.31302e-26	3.30081e-24	0.0680886	0.321539	0.474529	-0.710121	2.4096e-25	4.49592e-23
ENSSSCG00000001752	CHRNA3	2.83345	-0.583622	0.0874384	0.276542	-0.463241	0.181643	0.30574	0.330329	0.39067	0.732063
ENSSSCG00000001755	HYKK	67.1269	0.0714264	0.456407	0.71562	-0.124207	0.206701	0.33832	0.0612496	0.544674	0.837656
ENSSSCG00000001756	IREB2	1839.02	0.0701612	0.0868994	0.275523	0.0871215	0.0339879	0.0754065	0.0194089	0.637612	0.885381
ENSSSCG00000001757	SKIC8	886.164	-0.00656916	0.838805	0.935851	0.0622776	0.055449	0.114902	0.0333121	0.310642	0.661411
ENSSSCG00000001762	CIB2	12.3849	-0.0535838	0.797932	0.918432	-0.21238	0.323629	0.476527	-0.123468	0.575208	0.855764
ENSSSCG00000001765	ADAMTS7	36.5365	-0.0953265	0.596204	0.809819	-0.0529338	0.770052	0.861705	-0.0234509	0.897964	0.975585
ENSSSCG00000001769	MORF4L1	4126.1	0.0385336	0.173449	0.418829	0.0265737	0.349209	0.503783	0.00678897	0.811544	0.950544
ENSSSCG00000001770	CTSH	24824.6	0.00589945	0.946346	0.980834	0.0128309	0.883638	0.936576	-0.0555085	0.526638	0.827468
ENSSSCG00000001771	RASGRF1	18.0119	-0.123764	0.510168	0.753396	-0.106005	0.57784	0.718222	-0.0745115	0.700671	0.912293
ENSSSCG00000001773	TMED3	212.4	-0.0355042	0.668639	0.853438	-0.385879	4.6e-06	2.32e-05	-0.0984425	0.248871	0.594144
ENSSSCG00000001779	ZFAND6	1696.8	-0.00688918	0.859236	0.944291	0.23866	8.04e-10	6.5e-09	0.0519583	0.181718	0.508013
ENSSSCG00000001780	FAH	214.18	0.0506409	0.687961	0.864549	-0.168574	0.183408	0.307953	-0.0294983	0.816739	0.952916
ENSSSCG00000001782	ABHD17C	531.479	0.611566	1.86987e-07	4.31881e-06	1.79003	3.97e-53	2.79e-51	-0.504941	1.14969e-05	0.000235237
ENSSSCG00000001787	IL16	2086.54	-0.453008	5.04648e-16	3.21346e-14	0.124564	0.0254593	0.0586166	0.45256	6.02209e-16	5.24357e-14
ENSSSCG00000001788	STARD5	112.117	-0.343064	0.000363351	0.00391336	0.192925	0.0427237	0.0919419	0.39976	3.72212e-05	0.000678423
ENSSSCG00000001789	TMC3	2.49584	-0.0424504	0.956149	0.984864	1.69275	0.0216584	0.0508917	0.130213	0.853439	NA
ENSSSCG00000001792	EFL1	787.286	0.0278762	0.579556	0.799228	-0.152864	0.00257093	0.0078991	-0.0187642	0.713439	0.917438
ENSSSCG00000001800	TM6SF1	377.335	-0.0755002	0.482083	0.731445	-0.167881	0.119026	0.217864	0.167824	0.121107	0.404713
ENSSSCG00000001801	BTBD1	738.223	0.0155473	0.673164	0.856009	0.0147059	0.692464	0.809217	0.0332003	0.377264	0.722318
ENSSSCG00000001804	HOMER2	36.6387	0.594442	5.56426e-06	9.60405e-05	0.0270024	0.843805	0.912334	-0.531144	8.55006e-05	0.00139734
ENSSSCG00000001805	WHAMM	813.309	0.563735	1.90666e-27	2.98766e-25	-0.00564658	0.914625	0.954083	-0.644334	9.05073e-35	3.22391e-32
ENSSSCG00000001807	AP3B2	3.81048	-0.00299708	0.991192	0.996993	0.0373657	0.893333	0.942763	0.121631	0.677092	0.902468
ENSSSCG00000001808	CPEB1	12.3864	0.293214	0.318901	0.592881	-1.40071	1e-05	4.81e-05	-0.369208	0.264389	0.614074
ENSSSCG00000001810	PDE8A	1246.85	0.183848	0.0293696	0.132267	0.177194	0.0359428	0.0791177	-0.0540045	0.522732	0.824581
ENSSSCG00000001814	IQGAP1	14885.1	0.0296755	0.495125	0.742083	0.0556122	0.201227	0.331335	0.0287909	0.508334	0.816303
ENSSSCG00000001816	BLM	156.705	0.0701578	0.238507	0.503575	0.0588911	0.330421	0.483575	0.0993413	0.108351	0.378333
ENSSSCG00000001817	FURIN	3196.22	-0.283665	0.0284836	0.129333	1.91064	1.87e-49	1.16e-47	-0.0541054	0.67504	0.901568
ENSSSCG00000001818	FES	790.691	-0.164935	0.257278	0.5262	0.32431	0.0258247	0.0593809	-0.0859877	0.554446	0.843025
ENSSSCG00000001819	MAN2A2	836.312	-0.0565451	0.550498	0.780987	-0.254519	0.00733018	0.0198742	0.000790244	0.993375	0.998535
ENSSSCG00000001820	HDDC3	288.961	0.0945241	0.046602	0.182291	-0.111363	0.0222119	0.0520241	-0.0894026	0.0711328	0.290329
ENSSSCG00000001821	UNC45A	737.875	-0.112096	0.016568	0.0870217	-0.151469	0.00129626	0.00423943	-0.0031199	0.947677	0.988485
ENSSSCG00000001822	RCCD1	118.822	0.166557	0.000846307	0.00804685	0.075152	0.148179	0.259261	-0.0628267	0.23648	0.579163
ENSSSCG00000001824	ZXDC	459.151	0.000183494	0.99678	0.99861	-0.337528	3.9e-13	4.27e-12	-0.123804	0.00892682	0.0664309
ENSSSCG00000001825	SLC41A3	199.503	0.00160729	0.975981	0.992814	-0.161014	0.00330041	0.00987097	-0.100477	0.0726926	0.293611
ENSSSCG00000001834	MFGE8	535.651	-0.00782622	0.916362	0.969157	0.0614023	0.410949	0.564861	-0.0941016	0.208366	0.5441
ENSSSCG00000001835	ABHD2	988.863	-0.0895645	0.122187	0.341778	0.18736	0.00121748	0.00400722	0.105436	0.0693722	0.28635
ENSSSCG00000001837	FANCI	273.178	-0.0735657	0.318825	0.592881	0.098639	0.182131	0.306357	0.20544	0.00594508	0.0488863
ENSSSCG00000001838	POLG	1659.51	-0.0685479	0.183824	0.432839	-0.185555	0.000334736	0.00122877	-0.0353038	0.496514	0.8096
ENSSSCG00000001840	KIF7	148.417	-0.140801	0.183827	0.432839	-0.363202	0.000691203	0.00239902	0.0327196	0.763189	0.934854
ENSSSCG00000001841	RHCG	26.9626	0.234118	0.505317	0.749942	1.67924	1.19e-06	6.55e-06	0.262333	0.439901	0.771723
ENSSSCG00000001844	PLIN1	51.4064	0.00331531	0.984951	0.995163	-0.0918487	0.604183	0.740591	0.00726379	0.967596	0.991873
ENSSSCG00000001848	MESP2	11.7527	0.49108	0.0121669	0.0692043	0.177754	0.383607	0.538485	-0.0181226	0.929862	0.98369
ENSSSCG00000001849	ANPEP	69.3588	0.358169	0.0621986	0.221358	1.20862	2.13e-10	1.82e-09	-0.137388	0.462357	0.786867
ENSSSCG00000001850	ARPIN	214.956	0.119985	0.217498	0.476449	-0.936539	6.05e-21	1.16e-19	-0.165076	0.104351	0.370273
ENSSSCG00000001852	IDH2	1299.61	-0.155343	0.0328413	0.14322	0.0195298	0.788543	0.874681	0.138754	0.0572475	0.254635
ENSSSCG00000001858	CIB1	1451.7	-0.12212	0.00055726	0.00565504	-0.198978	2.3e-08	1.58e-07	0.0488208	0.174866	0.497852
ENSSSCG00000001862	ETFA	702.051	0.0251895	0.611904	0.820131	0.0901814	0.0703382	0.14058	0.0566054	0.258625	0.607504
ENSSSCG00000001865	SCAPER	362.974	0.0285874	0.676738	0.857892	0.10076	0.143167	0.252175	0.0293907	0.67087	0.898756
ENSSSCG00000001866	RCN2	1399.57	0.112186	0.0201357	0.100134	0.135757	0.00502749	0.0143464	-0.00299674	0.950713	0.988951
ENSSSCG00000001867	PSTPIP1	696.945	-0.255874	0.00160073	0.0135082	-0.186698	0.0214885	0.0505223	0.122799	0.132285	0.425816
ENSSSCG00000001868	TSPAN3	1346.42	0.0584029	0.197151	0.450344	0.0679429	0.134691	0.240426	0.0776372	0.088702	0.33405
ENSSSCG00000001869	PEAK1	1038.68	0.855869	1.5108e-15	9.28736e-14	0.881077	2.29e-16	3.25e-15	-0.31491	0.00325541	0.0308291
ENSSSCG00000001871	HMG20A	1338.1	0.0198199	0.499175	0.744747	-0.0531415	0.072778	0.144732	0.0772358	0.0100809	0.0729448
ENSSSCG00000001872	LINGO1	7.74241	6.42497	4.78519e-38	1.82099e-35	0.0394221	0.953288	0.975942	-2.95375	6.36866e-08	2.14658e-06
ENSSSCG00000001875	SNX33	48.7559	0.12302	0.344501	0.617351	-1.4786	3.73e-25	8.94e-24	-0.301861	0.0458125	0.220116
ENSSSCG00000001877	SNUPN	143.82	0.134094	0.0325509	0.14242	-0.570259	1.03e-17	1.59e-16	-0.0260399	0.709152	0.915767
ENSSSCG00000001878	PTPN9	921.815	0.55724	2.68269e-07	6.03058e-06	0.155773	0.151233	0.263622	-0.102966	0.342853	0.69477
ENSSSCG00000001880	SIN3A	2433.04	-0.10226	0.00260582	0.0203066	0.187806	3.15e-08	2.12e-07	0.154363	5.84087e-06	0.000128393
ENSSSCG00000001881	MAN2C1	939.553	0.062274	0.403979	0.673183	-0.111724	0.135482	0.241567	-0.126896	0.090588	0.338932
ENSSSCG00000001882	NEIL1	424.546	0.45389	1.31166e-09	4.20971e-08	-0.052307	0.489738	0.640652	-0.564654	7.45564e-14	5.36019e-12
ENSSSCG00000001884	COMMD4	644.653	-0.0164717	0.780573	0.911398	-0.139455	0.0190678	0.045657	-0.140125	0.0190439	0.118208
ENSSSCG00000001885	C15orf39	125.045	-0.334584	2.84183e-06	5.29383e-05	-0.706072	1.7e-21	3.37e-20	0.0367511	0.637903	0.8855
ENSSSCG00000001887	SCAMP5	288.106	-0.0525167	0.353478	0.625029	-0.39678	7.37e-12	7.23e-11	0.0503147	0.398089	0.737801
ENSSSCG00000001888	RPP25	31.2276	-0.231697	0.0523115	0.197939	-0.158796	0.189874	0.316317	0.197173	0.121458	0.405455
ENSSSCG00000001892	SCAMP2	2466.96	0.0541895	0.223874	0.484606	-0.416875	1.32e-20	2.48e-19	-0.0391671	0.384271	0.728112
ENSSSCG00000001898	ULK3	1114.83	0.0317517	0.42951	0.69492	-0.120297	0.00298551	0.00902885	-0.0808898	0.0473176	0.224594
ENSSSCG00000001899	LMAN1L	11.9271	-0.181652	0.256967	0.525949	-0.0332664	0.837659	0.909338	0.00851353	0.959759	0.990021
ENSSSCG00000001900	CSK	3474.82	-0.351836	2.41436e-10	8.65219e-09	0.0211387	0.70348	0.816665	0.278273	5.69704e-07	1.58878e-05
ENSSSCG00000001903	EDC3	870.242	-0.0359933	0.121933	0.341306	0.163118	2.92e-12	2.97e-11	0.0101318	0.66825	0.897776
ENSSSCG00000001904	CLK3	1313.18	0.0340602	0.302593	0.577267	0.0572298	0.0849934	0.164441	-0.0573634	0.0857117	0.326296
ENSSSCG00000001905	ARID3B	590.821	0.131493	0.00798549	0.0499148	0.21149	2.15e-05	9.78e-05	-0.101855	0.0406876	0.20283
ENSSSCG00000001906	CYP1A1	299.611	-0.638921	0.0125073	0.0706783	-2.94985	2.92e-30	8.88e-29	0.439065	0.0930138	0.344309
ENSSSCG00000001907	UBL7	443.594	-0.0343391	0.427524	0.693436	-0.089078	0.0422403	0.0910856	-0.0467805	0.293005	0.644709
ENSSSCG00000001908	CCDC33	3.07244	-0.0317612	0.931947	0.973741	0.792571	0.0240786	0.0558156	-0.239657	0.46337	0.787544
ENSSSCG00000001912	PML	4093.73	0.00301202	0.971391	0.991172	1.10195	2.05e-39	9.27e-38	0.136609	0.103103	0.36734
ENSSSCG00000001913	STOML1	241.108	0.00396212	0.956461	0.984931	0.0459701	0.528885	0.675281	-0.0918204	0.210551	0.545974
ENSSSCG00000001914	LOXL1	3.63069	0.837939	0.0432194	0.17378	0.0173875	0.968528	0.984669	-0.728869	0.0902872	0.33821
ENSSSCG00000001917		174.958	0.157164	0.15759	0.396315	-0.320281	0.00444043	0.012846	-0.179511	0.113331	0.389099
ENSSSCG00000001918	NPTN	1892.16	0.193631	8.8953e-06	0.000146119	-0.0126071	0.773371	0.863829	-0.0525114	0.231559	0.572959
ENSSSCG00000001921	NEO1	9.48858	0.584706	0.0041852	0.0299026	-0.491691	0.0319816	0.0715012	-0.570301	0.0144874	0.0965809
ENSSSCG00000001924	BBS4	347.479	0.00850394	0.880497	0.953981	-0.27651	1.55e-06	8.44e-06	-0.00447126	0.939176	0.986774
ENSSSCG00000001925	ADPGK	846.494	0.0736523	0.0047974	0.0333523	-0.19029	1.66e-12	1.72e-11	-0.090995	0.000969701	0.0113003
ENSSSCG00000001927	HEXA	3189.15	0.0494838	0.352052	0.624278	-0.145318	0.00636948	0.0175857	-0.049389	0.354557	0.704451
ENSSSCG00000001930	PKM	7401.52	-0.0628113	0.112476	0.325092	-0.117127	0.00310767	0.00936461	0.00343597	0.930967	0.98369
ENSSSCG00000001931		53.4769	0.585343	0.106267	0.313285	3.13134	9.75e-19	1.62e-17	-0.350235	0.304212	0.654687
ENSSSCG00000001934		477.088	-0.00126942	0.983033	0.99467	-0.00131644	0.982495	0.992003	0.0955028	0.114483	0.390998
ENSSSCG00000001946	MBIP	390.462	0.0891952	0.100771	0.303219	-0.157296	0.00435805	0.0126507	0.0536855	0.338153	0.690447
ENSSSCG00000001947	BRMS1L	90.0198	0.0912265	0.219608	0.478751	0.00424455	0.955511	0.977279	0.0415037	0.594314	0.865829
ENSSSCG00000001950	PRORP	163.008	-0.0227571	0.649526	0.842474	0.228024	5.31e-06	2.66e-05	0.0711115	0.161479	0.478333
ENSSSCG00000001952	NFKBIA	10630.7	0.71847	1.14633e-12	5.43672e-11	3.05697	1.56e-201	6.23e-198	-0.0253538	0.801294	0.949495
ENSSSCG00000001955	SRP54	1283.17	0.0478604	0.264351	0.534488	0.385461	2.2e-19	3.84e-18	0.0426899	0.318421	0.670469
ENSSSCG00000001958	BAZ1A	2668.28	0.0624251	0.229563	0.492167	1.163	5.52e-112	2.05e-109	0.136383	0.0080973	0.0619524
ENSSSCG00000001959	CFL2	209.076	-0.128506	0.0659021	0.230182	0.337454	1.13e-06	6.24e-06	0.164855	0.0179591	0.113132
ENSSSCG00000001960	EAPP	557.935	-0.0919086	0.0131247	0.0732445	0.0741005	0.0463526	0.0983534	0.111571	0.00315056	0.029981
ENSSSCG00000001963	EGLN3	359.954	0.828738	1.2538e-17	9.02683e-16	-0.118784	0.226672	0.363052	-0.685293	2.62855e-12	1.66791e-10
ENSSSCG00000001966	ARHGAP5	422.281	0.0644667	0.420269	0.687177	-0.343097	2.12e-05	9.67e-05	-0.0522004	0.520969	0.823431
ENSSSCG00000001968	NUBPL	197.245	-0.00798854	0.883469	0.955427	-0.050185	0.365574	0.520193	0.0818622	0.150301	0.459427
ENSSSCG00000001970		633.534	0.0553138	0.416116	0.683464	-0.22466	0.00103239	0.00345636	-0.0106655	0.876964	0.97124
ENSSSCG00000001971	HECTD1	3375.82	0.0658152	0.125643	0.348094	0.193959	6.47e-06	3.2e-05	0.0218679	0.611359	0.873616
ENSSSCG00000001972	AP4S1	344.653	0.0726846	0.309581	0.584804	-0.0271079	0.706729	0.818466	-0.0451156	0.533577	0.831619
ENSSSCG00000001973	SCFD1	597.291	-0.0164257	0.67372	0.856183	0.0228703	0.560918	0.70348	0.0676369	0.0897866	0.337221
ENSSSCG00000001974	G2E3	682.536	0.10486	0.142356	0.374592	0.136684	0.0563862	0.116618	-0.0362413	0.613417	0.874088
ENSSSCG00000001977	STXBP6	4.16	-0.132294	0.670578	0.854421	-1.20475	0.00058523	0.00205712	0.174615	0.659041	0.893912
ENSSSCG00000001978	GZMH	281.751	0.00593836	0.976995	0.993026	0.0772106	0.707837	0.818888	-0.042129	0.838055	0.959652
ENSSSCG00000001979		38.3424	-0.561642	0.00581898	0.0389141	0.111957	0.578556	0.718833	0.539968	0.00847193	0.0640359
ENSSSCG00000001983	SDR39U1	38.0602	0.0366202	0.693999	0.868145	-0.134764	0.166402	0.284876	-0.0834518	0.407959	0.745997
ENSSSCG00000001984	KHNYN	3013.87	-0.0872558	0.118254	0.335659	0.459497	1.78e-16	2.55e-15	0.163383	0.00340516	0.0318877
ENSSSCG00000001985	CBLN3	63.6001	0.0693419	0.454785	0.714031	0.142348	0.12931	0.232859	-0.0569191	0.547026	0.838324
ENSSSCG00000001987	RIPK3	617.26	-0.136029	0.00438437	0.0311446	0.139302	0.00349755	0.0103925	0.109783	0.022267	0.132645
ENSSSCG00000001988	ADCY4	63.4404	-0.39858	0.0369329	0.155737	-0.238818	0.211857	0.344642	0.167719	0.385659	0.728544
ENSSSCG00000001989	CIDEB	50.0569	0.0791858	0.629536	0.831148	-0.40009	0.0169526	0.0412222	-0.172872	0.308879	0.659724
ENSSSCG00000001990	NOP9	222.755	-0.0767276	0.153775	0.391046	-0.114933	0.035493	0.0783001	0.0282381	0.613826	0.874126
ENSSSCG00000001991	DHRS1	549.438	-0.00176699	0.972596	0.991621	-0.211053	4.99e-05	0.000214268	-0.0913042	0.0823443	0.317095
ENSSSCG00000001992	RABGGTA	392.392	-0.0152043	0.785585	0.913293	-0.0909744	0.106892	0.198981	-0.0531329	0.35101	0.701349
ENSSSCG00000001993	TGM1	23.6461	-0.0702368	0.699744	0.871436	0.413137	0.0217781	0.0511281	0.0811955	0.651612	0.890595
ENSSSCG00000001994	TINF2	1773.33	-0.0192141	0.371293	0.643153	0.12243	1.42e-08	9.98e-08	0.0417544	0.0554393	0.249469
ENSSSCG00000002000	IPO4	702.804	-0.00801049	0.877641	0.952478	0.0124851	0.811146	0.890235	-0.00732417	0.889097	0.974148
ENSSSCG00000002001	REC8	245.597	0.03324	0.687993	0.864549	0.720799	1.43e-18	2.36e-17	0.0565218	0.486762	0.803095
ENSSSCG00000002002	IRF9	1400.67	-0.0298279	0.629071	0.830749	0.832927	7.96e-42	3.95e-40	0.0343219	0.575253	0.855764
ENSSSCG00000002003	RNF31	1191.97	0.00666659	0.881477	0.954465	0.136043	0.00238652	0.00739221	-0.0215582	0.631012	0.882856
ENSSSCG00000002004	PSME2	1543.61	-0.091005	0.0568265	0.209518	0.718291	1.12e-51	7.36e-50	0.174478	0.000230087	0.00330839
ENSSSCG00000002005	EMC9	118.905	-0.0415251	0.497998	0.744018	-0.112168	0.0744083	0.147451	0.00628218	0.922874	0.981997
ENSSSCG00000002006	PSME1	2996.98	-0.0124563	0.739501	0.893652	0.403667	3.75e-27	9.84e-26	0.0704802	0.0594545	0.260798
ENSSSCG00000002007	FITM1	5.6543	-0.386723	0.0788474	0.258666	0.101697	0.633537	0.764423	0.357983	0.119326	0.401218
ENSSSCG00000002008	DCAF11	2212.27	-0.0161283	0.687063	0.864195	0.287863	6.25e-13	6.69e-12	0.0816818	0.041383	0.204928
ENSSSCG00000002009	PCK2	637.085	-0.196453	0.0425229	0.172062	0.852582	8.58e-19	1.43e-17	0.0274105	0.77522	0.940025
ENSSSCG00000002012	CARMIL3	22.605	-0.0881059	0.539606	0.774216	-0.263502	0.0760563	0.150085	-0.177257	0.245084	0.590438
ENSSSCG00000002013	DHRS4	118.051	-0.136067	0.0667641	0.232291	-0.132453	0.0783229	0.153864	0.0436471	0.571477	0.853618
ENSSSCG00000002014	JPH4	4.26757	-0.259613	0.602096	0.813672	-0.32342	0.522913	0.670549	0.302756	0.566534	0.850927
ENSSSCG00000002015	AP1G2	719.427	-0.0396675	0.40441	0.673652	-0.0428029	0.370942	0.525507	0.0183746	0.703148	0.912924
ENSSSCG00000002016	THTPA	336.265	0.0876009	0.0606117	0.2176	-0.0203768	0.667905	0.791702	-0.0339827	0.480371	0.798646
ENSSSCG00000002020		447.749	0.0438254	0.344682	0.617392	0.212392	4.97e-06	2.5e-05	0.00538782	0.908117	0.977839
ENSSSCG00000002023	BCL2L2	165.206	0.0600389	0.436074	0.699156	-0.324615	3.9e-05	0.000170578	-0.160005	0.0459738	0.220556
ENSSSCG00000002025	SLC22A17	622.642	-0.152393	0.0841878	0.270304	-0.255075	0.00394282	0.0115672	-0.0232188	0.793781	0.947267
ENSSSCG00000002026	EFS	7.30577	-1.24286	1.13948e-06	2.29664e-05	-3.88752	9.64e-25	2.26e-23	-0.133632	0.776189	0.940289
ENSSSCG00000002032	SLC7A8	1349.32	-0.26811	0.11323	0.326771	-0.993167	4.6e-09	3.45e-08	0.0314216	0.853079	0.964321
ENSSSCG00000002033	CEBPE	4.3504	-0.765632	0.00226444	0.0180511	-3.32479	1.65e-16	2.38e-15	0.243856	0.651583	0.890595
ENSSSCG00000002034		4168.11	0.0191805	0.496592	0.743225	0.0295429	0.296255	0.446365	-0.00570922	0.840483	0.96002
ENSSSCG00000002035	C14orf119	916.717	0.0824468	0.0295415	0.132817	0.0755007	0.0478142	0.101006	-0.0719319	0.0604573	0.2635
ENSSSCG00000002036		473.449	0.0128303	0.761091	0.904089	-0.169863	7.75e-05	0.000322148	-0.0798815	0.0673122	0.280657
ENSSSCG00000002037	CDH24	389.856	-0.174731	0.181235	0.430227	-0.0992308	0.448145	0.601301	0.0949732	0.469079	0.792228
ENSSSCG00000002039	MMP14	12451.4	-0.290503	0.00863292	0.0528862	0.950793	8.12e-18	1.27e-16	0.157333	0.154756	0.466623
ENSSSCG00000002040	MRPL52	300.952	-0.209273	0.00232618	0.0184696	0.403264	3.13e-09	2.38e-08	0.238696	0.000475471	0.00614856
ENSSSCG00000002041	SLC7A7	2113.34	0.0951341	0.367157	0.638492	0.23933	0.0233048	0.054242	0.0868615	0.410445	0.748187
ENSSSCG00000002042	OXA1L	1491.85	0.0109248	0.814961	0.926079	0.00985737	0.833214	0.906087	-0.013694	0.77055	0.938257
ENSSSCG00000002045		44.4103	0.0731467	0.552342	0.782178	0.223914	0.0703968	0.140679	-0.194683	0.113653	0.389614
ENSSSCG00000002050	DAD1	648.556	0.0589188	0.150816	0.387169	0.0421107	0.308612	0.46034	-0.00717879	0.863309	0.966988
ENSSSCG00000002051	ABHD4	104.342	-0.15899	0.489287	0.737156	-0.434309	0.0598693	0.122836	0.0622501	0.788493	0.945533
ENSSSCG00000002078		12.0063	-0.704589	0.000626622	0.00621297	0.0504375	0.799158	0.882475	0.777048	0.00028844	0.00403996
ENSSSCG00000002099		66.5712	-0.600354	6.50508e-06	0.000110381	-0.020188	0.878209	0.933362	0.629588	3.56724e-06	8.30747e-05
ENSSSCG00000002127	CHD8	4495.51	0.0512383	0.099258	0.300323	-0.00161093	0.958767	0.979051	0.0209404	0.502701	0.813541
ENSSSCG00000002129	RPGRIP1	7.70212	-0.352487	0.124983	0.347107	-0.00352184	0.987662	0.994444	0.317268	0.18676	0.514607
ENSSSCG00000002135	PNP	420.385	0.097667	0.523447	0.764251	1.5572	1.44e-24	3.33e-23	-0.302081	0.0456575	0.219709
ENSSSCG00000002138	OSGEP	375.266	0.107127	0.0324655	0.142164	-0.0528283	0.299074	0.449464	-0.0934185	0.0689911	0.285152
ENSSSCG00000002142	TEP1	1325.57	0.0702227	0.0877063	0.277202	-0.152943	0.000223118	0.000851911	-0.0750317	0.0718213	0.291629
ENSSSCG00000002143	PARP2	456.761	0.0122788	0.770894	0.907907	-0.246368	1.1e-08	7.83e-08	0.0222995	0.613576	0.874126
ENSSSCG00000002144	CCNB1IP1	14.7407	0.0809987	0.617546	0.823618	0.295574	0.0693688	0.139094	0.333135	0.0478503	0.226505
ENSSSCG00000002145	TTC5	114.179	-0.011066	0.828759	0.932624	-0.312096	1.08e-08	7.67e-08	-0.0713992	0.215695	0.553739
ENSSSCG00000002235	LPCAT4	313.587	-0.0749081	0.111284	0.32339	-0.153131	0.00137232	0.00446624	0.00902989	0.853641	0.964488
ENSSSCG00000002243	SLC12A6	3084.4	-0.0663204	0.064616	0.227134	-0.0403603	0.261714	0.406193	0.1492	3.62198e-05	0.000662396
ENSSSCG00000002245	KATNBL1	211.398	0.0571521	0.419737	0.686725	0.336412	1.98e-06	1.06e-05	0.0344282	0.62643	0.879673
ENSSSCG00000002252	ARRDC4	382.134	-0.803144	4.26255e-13	2.08344e-11	0.573149	1.72e-07	1.06e-06	0.321509	0.00337598	0.0317407
ENSSSCG00000002257	MCTP2	81.2667	0.157198	0.249473	0.51653	0.68544	4.32e-07	2.52e-06	0.184829	0.170772	0.492328
ENSSSCG00000002258	KLHL25	7.10624	-0.475066	0.0139047	0.0763705	-0.636662	0.00189782	0.00599938	-0.0707163	0.752354	0.931154
ENSSSCG00000002259		4614.1	0.0528163	0.182682	0.431762	-0.0627475	0.114047	0.209928	0.0240492	0.545522	0.837724
ENSSSCG00000002260		206.926	0.0635614	0.41401	0.681982	0.0698198	0.37285	0.527368	0.0162401	0.836944	0.959087
ENSSSCG00000002263	SLCO3A1	480.958	-0.0696401	0.352866	0.624408	0.02484	0.740856	0.843023	0.0490687	0.515381	0.819996
ENSSSCG00000002266	CHD2	4547.48	-0.0501594	0.389375	0.660726	0.293735	4.61e-07	2.67e-06	0.152279	0.00898093	0.0666784
ENSSSCG00000002267	RGMA	2.45091	1.85151	7.82322e-07	1.61891e-05	-0.0021024	0.996425	0.998427	-1.69861	3.86832e-05	NA
ENSSSCG00000002268	AKAP5	161.78	0.0199465	0.879645	0.953695	0.602858	4.31e-06	2.19e-05	0.277859	0.0341368	0.180781
ENSSSCG00000002269	MTHFD1	438.586	0.144055	0.0387765	0.161187	-0.177104	0.0118638	0.0302905	-0.128265	0.0700386	0.288341
ENSSSCG00000002274		36.2924	-0.178504	0.255535	0.524491	0.803126	1.28e-07	8.05e-07	0.276889	0.0658884	0.277973
ENSSSCG00000002276	PLEKHG3	277.461	-0.754102	1.90595e-19	1.67378e-17	-0.264869	0.00145672	0.00472076	0.650734	2.1624e-14	1.64521e-12
ENSSSCG00000002277	SPTB	8.44971	0.0272092	0.92421	0.9721	0.141592	0.623051	0.756187	0.0194294	0.946758	0.988465
ENSSSCG00000002280	RAB15	7.35984	-0.43714	0.0242902	0.114522	-0.032414	0.864785	0.924642	0.440154	0.0362364	0.187575
ENSSSCG00000002281	FNTB	237.686	-0.0358399	0.339324	0.612678	-0.267719	1.15e-11	1.11e-10	0.0350674	0.401111	0.740036
ENSSSCG00000002283	FUT8	940.614	0.0143325	0.751957	0.899372	0.0105194	0.81738	0.894072	0.0639102	0.163405	0.481853
ENSSSCG00000002285	GPHN	114.191	0.111355	0.2119	0.469771	-0.0763357	0.400026	0.554858	-0.0175041	0.849042	0.963489
ENSSSCG00000002287	PALS1	265.575	0.312637	5.53583e-06	9.56531e-05	-0.0211403	0.762355	0.856811	-0.0541191	0.442338	0.773386
ENSSSCG00000002290	PLEK2	54.2299	0.413748	0.0243997	0.114831	1.09406	1.89e-09	1.47e-08	-0.274195	0.122871	0.408346
ENSSSCG00000002292	PLEKHH1	1603.78	0.598374	3.47506e-05	0.000486356	0.0410731	0.776478	0.866349	-0.52962	0.000250235	0.00355892
ENSSSCG00000002294	ARG2	844.991	-0.406659	0.000577922	0.00580938	1.10315	6.61e-21	1.26e-19	0.248164	0.0345152	0.182201
ENSSSCG00000002295	VTI1B	968.395	-0.056446	0.0835169	0.268744	0.278877	9.68e-18	1.5e-16	0.160367	9.55578e-07	2.53414e-05
ENSSSCG00000002296	RDH11	811.843	-0.0850208	0.0831545	0.267739	-0.171688	0.000505878	0.00179757	0.0908047	0.0686559	0.284592
ENSSSCG00000002298	ZFYVE26	2356.98	0.0126453	0.807342	0.92274	0.314073	1.37e-09	1.08e-08	0.016821	0.745549	0.929104
ENSSSCG00000002305	EXD2	338.494	-0.0324263	0.586517	0.803662	-0.0863022	0.151369	0.263816	0.112147	0.0662238	0.278488
ENSSSCG00000002306	GALNT16	21.6079	-0.0636208	0.91022	0.967033	-0.0983073	0.861978	0.922959	-0.154068	0.785641	0.944242
ENSSSCG00000002307	ERH	797.557	0.0151	0.777639	0.909632	0.0185306	0.729894	0.835606	0.0285238	0.596859	0.867047
ENSSSCG00000002309	PLEKHD1	7.44027	0.00197784	0.995422	0.998294	-0.627857	0.0795509	0.15595	0.0206731	0.955689	0.989451
ENSSSCG00000002311	SUSD6	2652.87	0.0355986	0.568671	0.793043	1.08198	1.19e-67	1.28e-65	-0.0381676	0.538558	0.834268
ENSSSCG00000002313	SLC10A1	6.5409	0.0987281	0.80981	0.92392	0.0607393	0.883576	0.936576	0.303637	0.473879	0.795194
ENSSSCG00000002314	SMOC1	12.4328	0.194493	0.460721	0.717751	-0.0327783	0.902897	0.947879	0.0332288	0.903034	0.976712
ENSSSCG00000002315	SLC8A3	12.1012	-0.212716	0.427686	0.693488	0.253167	0.340791	0.495485	0.272722	0.311617	0.66223
ENSSSCG00000002316	COX16	35.5829	-0.0482795	0.589939	0.805815	-0.0432196	0.640312	0.769887	-0.159043	0.0927924	0.343595
ENSSSCG00000002329	MAP3K9	315.148	0.249504	0.0131124	0.0732014	-0.179548	0.0764266	0.150657	-0.0739833	0.467408	0.790598
ENSSSCG00000002330	PCNX1	2827.55	0.0803662	0.325717	0.599637	0.995212	3.65e-34	1.32e-32	0.0232054	0.775975	0.940289
ENSSSCG00000002332	SIPA1L1	984.293	0.0440315	0.524293	0.764759	0.0516156	0.456241	0.608791	-0.0405305	0.559153	0.845484
ENSSSCG00000002333	DPF3	178.778	0.0825483	0.331197	0.605597	0.0587929	0.492221	0.642937	-0.114499	0.182635	0.509423
ENSSSCG00000002337	ZFYVE1	1213.15	-0.0803566	0.0336778	0.14619	-0.358691	6.89e-21	1.31e-19	-0.0464322	0.230508	0.571549
ENSSSCG00000002340	PSEN1	3098.19	0.00261345	0.964409	0.987877	0.553075	3.27e-21	6.34e-20	0.0397782	0.496218	0.809284
ENSSSCG00000002344	RIOX1	352.652	0.0783956	0.0600081	0.216001	-0.190798	8.92e-06	4.32e-05	-0.0988015	0.0243752	0.141533
ENSSSCG00000002348	ACOT6	2.41025	-0.273686	0.427161	0.693156	-0.54213	0.140665	0.248563	0.130563	0.74793	NA
ENSSSCG00000002349		4.59934	0.154347	0.609082	0.817842	0.394841	0.191187	0.318074	0.150814	0.620039	0.87646
ENSSSCG00000002350	MIDEAS	2904.56	0.437705	1.44694e-18	1.17393e-16	-0.333178	2.79e-11	2.59e-10	-0.545884	1.1189e-27	2.50521e-25
ENSSSCG00000002351	PTGR2	115.524	0.0518388	0.421728	0.688571	0.0602212	0.359213	0.513488	0.0303628	0.65056	0.890595
ENSSSCG00000002352	ZNF410	525.197	0.00218736	0.942442	0.979138	0.333482	1.66e-28	4.68e-27	0.0326996	0.277985	0.629434
ENSSSCG00000002353	FAM161B	9.42061	0.0143473	0.925279	0.972373	-0.306852	0.0659078	0.133207	0.125033	0.496644	0.809727
ENSSSCG00000002354	COQ6	405.57	0.052376	0.116503	0.332393	-0.0135203	0.692636	0.809298	-0.0281842	0.420216	0.756629
ENSSSCG00000002355	ENTPD5	93.147	0.256032	0.000170009	0.00201727	-0.511013	4.86e-12	4.86e-11	-0.324095	2.28258e-05	0.000440017
ENSSSCG00000002357	ALDH6A1	231.974	0.0735696	0.147294	0.382097	-0.100557	0.0533545	0.11108	-0.0147885	0.781097	0.94256
ENSSSCG00000002366	NPC2	12306.7	0.0479226	0.627147	0.829707	-0.133072	0.17745	0.29984	-0.0590994	0.549244	0.839589
ENSSSCG00000002367	ISCA2	105.861	-0.102366	0.0465513	0.182182	-0.218351	5.15e-05	0.000220492	-0.070177	0.215959	0.554146
ENSSSCG00000002368	LTBP2	10.4497	0.225872	0.452844	0.712242	0.157855	0.604633	0.740979	-0.0259574	0.932521	0.983935
ENSSSCG00000002370	AREL1	1726.12	-0.0410982	0.142066	0.374198	0.0432904	0.123609	0.224479	0.0690789	0.0148553	0.0983503
ENSSSCG00000002372	YLPM1	1916.69	0.0424345	0.182034	0.431188	0.0607339	0.0571555	0.117934	0.0424347	0.186139	0.513713
ENSSSCG00000002374	DLST	2022.76	-0.0379504	0.137204	0.367458	-0.134369	1.85e-07	1.14e-06	0.0134412	0.606252	0.871393
ENSSSCG00000002375	RPS6KL1	24.9274	-0.288352	0.0440291	0.175952	-0.278875	0.0555891	0.115133	0.0913559	0.547993	0.838437
ENSSSCG00000002377	EIF2B2	373.99	0.0309038	0.418546	0.685412	0.0332551	0.391652	0.54704	-0.00254545	0.948608	0.988519
ENSSSCG00000002378	MLH3	450.02	0.150919	0.00345691	0.0256151	-0.0343196	0.511545	0.660582	-0.0323695	0.539539	0.834273
ENSSSCG00000002379		146.544	0.0240613	0.659548	0.848361	0.0550967	0.321787	0.474738	-0.00370099	0.947977	0.988485
ENSSSCG00000002381	NEK9	3253.45	0.739428	6.59633e-63	8.10993e-60	0.0853784	0.0545002	0.113215	-0.613185	1.4181e-43	9.26076e-41
ENSSSCG00000002383	FOS	598.229	-0.241567	0.294288	0.567672	-0.820199	0.000375022	0.00136506	0.069652	0.762936	0.934711
ENSSSCG00000002385	TGFB3	9.54815	0.170666	0.31605	0.591055	0.327255	0.0577069	0.118903	0.112426	0.52085	0.823409
ENSSSCG00000002386	IFT43	34.539	0.0418146	0.669814	0.854128	-0.149117	0.146264	0.256556	0.0903656	0.403841	0.742016
ENSSSCG00000002387	GPATCH2L	1228.54	-0.00344899	0.941455	0.978812	0.180702	0.000120679	0.000485604	0.0752243	0.110424	0.383231
ENSSSCG00000002389	VASH1	905.942	-0.198516	0.0749468	0.250549	0.985484	7.16e-19	1.21e-17	-0.141615	0.20106	0.533959
ENSSSCG00000002390	ANGEL1	187.526	-0.118051	0.166782	0.409241	-0.350759	5e-05	0.000214657	0.143099	0.105078	0.372168
ENSSSCG00000002392	IRF2BPL	644.802	0.129638	0.142251	0.374501	0.112268	0.204624	0.335677	-0.0764331	0.388184	0.730195
ENSSSCG00000002396	GSTZ1	182.604	0.0654354	0.204267	0.459508	-0.189456	0.000394112	0.00142675	-0.049083	0.372975	0.719641
ENSSSCG00000002397	POMT2	233.089	0.0155061	0.742011	0.894909	-0.233448	1.65e-06	8.95e-06	0.0426453	0.398921	0.737979
ENSSSCG00000002403	VIPAS39	539.071	0.112897	0.00091103	0.0085731	-0.0352652	0.310983	0.463226	-0.0317667	0.369612	0.716698
ENSSSCG00000002404	SPTLC2	3158.16	-0.0368017	0.480995	0.730702	-0.148043	0.00464514	0.013382	0.17137	0.00108315	0.0123972
ENSSSCG00000002406	AHSA1	1184.44	0.0158309	0.610171	0.818701	0.0316185	0.312044	0.464222	0.000759844	0.980779	0.994836
ENSSSCG00000002408	ADCK1	40.9447	0.281178	0.000648712	0.00639628	-0.265711	0.00336479	0.0100372	-0.119451	0.20954	0.54502
ENSSSCG00000002410	CEP128	232.988	0.106896	0.0527676	0.199382	0.0418643	0.455144	0.607631	0.0440261	0.439342	0.771001
ENSSSCG00000002411	GTF2A1	719.803	0.034813	0.535428	0.771559	0.171296	0.00233164	0.00723203	0.0241684	0.668291	0.897776
ENSSSCG00000002412	STON2	22.3435	-0.356562	0.119606	0.338108	-0.0801504	0.72622	0.832951	0.246792	0.290331	0.642825
ENSSSCG00000002414	SEL1L	2913.72	0.105219	0.0576336	0.211275	0.0579687	0.296146	0.446328	-0.0446074	0.421793	0.757673
ENSSSCG00000002424	SPATA7	35.872	-0.100334	0.421319	0.688049	-0.282829	0.0276045	0.0628942	-0.0903645	0.494056	0.807959
ENSSSCG00000002425	PTPN21	24.3699	-0.119406	0.411189	0.679631	-0.463319	0.00224129	0.0069816	-0.0775212	0.623883	0.877927
ENSSSCG00000002426	ZC3H14	2313.47	0.0231175	0.554477	0.783557	0.0591712	0.131133	0.235336	0.0392746	0.317723	0.669859
ENSSSCG00000002427		29.4815	0.165978	0.772056	0.908317	0.123446	0.829606	0.903763	-0.0569456	0.920965	0.981267
ENSSSCG00000002429	FOXN3	713.186	0.110037	0.0446625	0.177434	-0.0264598	0.631394	0.762607	-0.0335743	0.54464	0.837656
ENSSSCG00000002430	EFCAB11	45.3553	-0.0124361	0.92558	0.97247	-0.0605725	0.653383	0.780844	0.099069	0.471714	0.793829
ENSSSCG00000002431	TDP1	97.6623	-0.134288	0.0269236	0.124083	-0.0520173	0.399439	0.554331	0.12137	0.0601407	0.262998
ENSSSCG00000002432	KCNK13	99.9303	-0.504534	0.0016633	0.0139186	-2.57851	1.55e-52	1.07e-50	-0.12542	0.478766	0.797672
ENSSSCG00000002433		1622.58	0.0213311	0.507898	0.75206	0.251112	6.56e-15	8.33e-14	0.0130855	0.685071	0.905335
ENSSSCG00000002434	NRDE2	693.343	0.0883747	0.02752	0.12596	0.0817231	0.043206	0.0927925	-0.00345396	0.932385	0.983935
ENSSSCG00000002436	TTC7B	184.412	0.242703	0.040126	0.165022	0.177088	0.135881	0.242035	-0.0356367	0.764334	0.935088
ENSSSCG00000002440	CCDC88C	1269.72	-0.205017	0.000168518	0.00200106	-0.0273114	0.616483	0.751067	0.1387	0.0113332	0.0799037
ENSSSCG00000002441	PPP4R3A	3651.36	0.0830706	0.0397161	0.163773	0.175483	1.42e-05	6.66e-05	-0.00262978	0.948173	0.988516
ENSSSCG00000002442	CATSPERB	4.23913	0.217896	0.647388	0.841578	-0.245369	0.616266	0.751011	-0.389304	0.428886	0.762098
ENSSSCG00000002443	TC2N	264.753	-0.485348	0.00753009	0.047627	-0.0969985	0.593052	0.730652	0.568027	0.00183294	0.0191773
ENSSSCG00000002444	FBLN5	4.98882	-0.536653	0.0274266	0.125681	-0.441503	0.0759078	0.149856	-0.133881	0.612792	0.874019
ENSSSCG00000002445	TRIP11	819.39	0.093071	0.0216788	0.105735	0.070302	0.0850715	0.164538	0.00108091	0.979009	0.994207
ENSSSCG00000002446		1147.66	-0.0189232	0.701515	0.87235	-0.135239	0.00639871	0.0176481	0.0578114	0.246749	0.592015
ENSSSCG00000002447	CPSF2	1102.4	0.0154752	0.656157	0.846164	0.0122074	0.727183	0.833638	0.0646421	0.0672661	0.280626
ENSSSCG00000002449	NDUFB1	146.862	-0.116329	0.0446747	0.177434	-0.0318337	0.587278	0.72547	0.0547724	0.363396	0.712205
ENSSSCG00000002450	SLC24A4	91.3361	-0.149783	0.556223	0.785064	-0.110001	0.666013	0.790384	0.0723354	0.777165	0.940503
ENSSSCG00000002451	RIN3	1672.4	-0.434713	0.000329824	0.00359589	-0.114387	0.344692	0.499295	0.281188	0.0203134	0.124122
ENSSSCG00000002452	LGMN	34240.1	-0.0232277	0.830173	0.933207	-0.314152	0.00372362	0.0109826	-0.0234157	0.828836	0.956368
ENSSSCG00000002455	GOLGA5	1367.65	0.063142	0.200277	0.454703	0.0834993	0.0911051	0.174387	9.33994e-06	0.99985	0.999982
ENSSSCG00000002457	ITPK1	488.77	-0.313833	0.0141985	0.0775316	-0.18095	0.157611	0.272629	0.125104	0.329846	0.682917
ENSSSCG00000002458	LYSET	818.035	0.0113066	0.829674	0.933172	-0.17461	0.000969232	0.00326337	-0.0369095	0.488475	0.804072
ENSSSCG00000002460	UBR7	869.898	-0.03954	0.186882	0.436446	-0.101672	0.00082101	0.00280869	0.0103333	0.738485	0.926475
ENSSSCG00000002461	BTBD7	1086.31	0.0503334	0.224688	0.485793	0.0816217	0.0498955	0.104808	0.00733494	0.86073	0.966743
ENSSSCG00000002467	ASB2	124.81	0.215306	0.241641	0.507911	-0.0666342	0.718347	0.827246	-0.324081	0.0795057	0.31104
ENSSSCG00000002469	OTUB2	12.1286	0.0132491	0.933373	0.974466	-0.240854	0.151725	0.264307	-0.0999054	0.5699	0.852791
ENSSSCG00000002470	DDX24	1037.5	-0.056814	0.0771767	0.255154	0.0230803	0.475254	0.627611	0.0797761	0.0147448	0.0978389
ENSSSCG00000002494	CLMN	3.91376	0.22097	0.493998	0.741204	0.333844	0.307092	0.458715	0.341862	0.310658	0.661411
ENSSSCG00000002495	SYNE3	2801.65	0.350636	5.24194e-12	2.30804e-10	0.0407579	0.423899	0.577742	-0.353765	3.80288e-12	2.32823e-10
ENSSSCG00000002496	GLRX5	201.287	0.169008	0.121208	0.340469	-0.527655	1.86e-06	1e-05	-0.202086	0.0703745	0.288887
ENSSSCG00000002501	BDKRB1	1.65102	-0.0720993	0.915642	0.968865	3.48302	8.96e-11	7.98e-10	0.754419	0.0517399	NA
ENSSSCG00000002502	ATG2B	1209.02	0.0033687	0.938192	0.977072	-0.0668911	0.125476	0.227173	0.102754	0.0194827	0.120359
ENSSSCG00000002504	AK7	33.823	0.150038	0.319423	0.593317	0.610756	4.22e-05	0.000183123	0.0230677	0.875312	0.970866
ENSSSCG00000002505	PAPOLA	5470.19	0.0408207	0.268622	0.539736	0.202777	3.95e-08	2.63e-07	0.0420246	0.255257	0.603584
ENSSSCG00000002506	VRK1	662.359	0.182143	0.003781	0.0275567	-0.126792	0.0454323	0.0967031	-0.0906642	0.154461	0.466359
ENSSSCG00000002507	BCL11B	198.863	-0.724182	1.80462e-19	1.60241e-17	-0.400145	5.76e-07	3.3e-06	0.399705	1.26937e-06	3.28298e-05
ENSSSCG00000002508	SETD3	1079.81	-0.0733433	0.0228732	0.109325	-0.149753	4.25e-06	2.16e-05	0.0868128	0.00875316	0.0654212
ENSSSCG00000002509	CCNK	729.536	0.0626952	0.00932818	0.0562179	0.126463	2.44e-07	1.47e-06	-0.014033	0.572201	0.853781
ENSSSCG00000002515	SLC25A47	3.46674	-0.0478518	0.866486	0.947657	-0.420184	0.174105	0.295249	-0.489683	0.122151	0.407074
ENSSSCG00000002516	WARS1	1212.28	-0.0151149	0.831347	0.933808	0.236259	0.000870421	0.00295747	0.0244412	0.730648	0.923227
ENSSSCG00000002517	WDR25	86.9291	-0.0167143	0.814884	0.926079	-0.269377	0.00028976	0.00107778	-0.0472917	0.54019	0.834755
ENSSSCG00000002520		78.5673	0.183975	0.149475	0.385643	-0.644114	1.01e-06	5.62e-06	-0.298947	0.0256886	0.146726
ENSSSCG00000002523	CDC42BPB	308.823	0.0522956	0.632583	0.832696	-0.53392	1.3e-06	7.12e-06	-0.123351	0.266723	0.617026
ENSSSCG00000002525	TRAF3	1814.68	-0.292133	3.49321e-08	9.06364e-07	0.640326	5.58e-34	1.99e-32	0.154539	0.00331555	0.031254
ENSSSCG00000002526	RCOR1	789.371	-0.261325	2.23235e-09	6.996e-08	-0.0263762	0.546187	0.689998	0.308243	3.75178e-12	2.30595e-10
ENSSSCG00000002528	TECPR2	216.053	-0.0591331	0.425777	0.691792	-0.20755	0.00575433	0.0160733	-0.0897239	0.238179	0.581623
ENSSSCG00000002530	CINP	259.962	0.0265494	0.614582	0.8218	-0.038405	0.473331	0.62559	-0.0801704	0.139343	0.439594
ENSSSCG00000002532		168.195	-0.0842292	0.141959	0.374102	-0.217047	0.000223598	0.000853335	0.0028857	0.962073	0.990707
ENSSSCG00000002533	WDR20	369.451	-0.00566031	0.871043	0.949716	-0.0297531	0.403908	0.558594	-0.0780493	0.0317838	0.171834
ENSSSCG00000002535	HSP90AA1	14437.3	-0.0884405	0.00403197	0.0289762	0.187601	1.06e-09	8.44e-09	0.0888353	0.0038857	0.0353251
ENSSSCG00000002540	PPP2R5C	3292.4	0.0859221	0.140105	0.371062	0.0636635	0.274716	0.421955	-0.0466992	0.423285	0.758043
ENSSSCG00000002544	PPP1R13B	1038.32	0.164972	0.099897	0.301601	0.384338	0.000126607	0.000507539	-0.267938	0.00746337	0.057965
ENSSSCG00000002546	XRCC3	57.9882	0.125522	0.31887	0.592881	-0.341434	0.00846166	0.022548	-0.375253	0.0041531	0.0373874
ENSSSCG00000002547	KLC1	3114.9	0.0485364	0.118574	0.336262	-0.0513506	0.100086	0.188464	-0.0815987	0.00918936	0.0678403
ENSSSCG00000002552	TDRD9	3.98513	-0.266811	0.475106	0.727288	0.701359	0.0471342	0.0996991	0.0415728	0.903803	0.976716
ENSSSCG00000002554	PLD4	584.302	-0.284958	0.13831	0.368927	-0.163334	0.395696	0.551003	0.0288119	0.881	0.972771
ENSSSCG00000002555	JAG2	3.2575	-0.849868	0.0135313	0.0749377	0.571018	0.0557574	0.115428	0.604692	0.0521709	0.239954
ENSSSCG00000002557	NUDT14	40.8807	-0.120802	0.466247	0.721536	-0.465847	0.00590327	0.0164405	-0.229064	0.182621	0.509423
ENSSSCG00000002558	CEP170B	39.7103	-0.330044	0.00746155	0.0472683	-0.159105	0.199385	0.329144	-0.0428327	0.73564	0.925411
ENSSSCG00000002559	CDCA4	47.5076	-0.126425	0.378155	0.650101	-0.512687	0.000490296	0.00174569	-0.132029	0.380362	0.724508
ENSSSCG00000002620	EFHC1	5.07552	0.214208	0.414454	0.682257	0.142077	0.600466	0.737173	-0.237983	0.377601	0.722449
ENSSSCG00000002622	TMEM14A	371.367	-0.0121774	0.843927	0.938199	-0.263022	2.68e-05	0.000120443	0.0025478	0.968007	0.991873
ENSSSCG00000002627	GSTA4	1215.88	0.556757	0.00603865	0.0399982	0.0229366	0.909995	0.951783	-0.482542	0.0173781	0.110395
ENSSSCG00000002628	CILK1	1093.85	0.36344	1.37191e-05	0.000214006	-0.139567	0.0961574	0.182463	-0.327893	9.35811e-05	0.00151989
ENSSSCG00000002629	FBXO9	841.702	0.133309	0.00311845	0.0236331	-0.0482199	0.289357	0.43891	-0.101695	0.0262139	0.148859
ENSSSCG00000002633	GAS8	165.989	-0.0547923	0.467099	0.722225	-0.228529	0.00285291	0.00866885	-0.116622	0.133623	0.427578
ENSSSCG00000002635	SPIRE2	3.58182	-0.156526	0.591381	0.806904	-0.515443	0.0988176	0.186492	0.26394	0.447255	0.776282
ENSSSCG00000002640	DEF8	993.404	0.00901713	0.894236	0.960237	-0.17337	0.010855	0.0280646	-0.0872756	0.201073	0.533959
ENSSSCG00000002645	GALNS	867.111	-0.0347288	0.685614	0.863151	-0.223092	0.00949131	0.0249465	-0.0888284	0.302868	0.653477
ENSSSCG00000002646	TRAPPC2L	1120.16	-0.0311683	0.477017	0.728608	-0.172735	9.05e-05	0.000371259	-0.0780849	0.0786741	0.309347
ENSSSCG00000002648	CBFA2T3	204.347	-0.666371	0.000132701	0.00162299	-0.204209	0.240939	0.381016	0.444996	0.0110465	0.078447
ENSSSCG00000002650		125.796	-0.25272	0.0133461	0.0740148	-0.406382	8.38e-05	0.000346107	-0.0253215	0.809683	0.950242
ENSSSCG00000002651	CDT1	24.6087	-0.25326	0.0413243	0.168787	-0.378991	0.00328117	0.00982621	-0.183699	0.170914	0.492415
ENSSSCG00000002652	KLHDC4	1419.57	-0.00579748	0.943946	0.979682	-0.106741	0.19608	0.324896	-0.116973	0.157008	0.469615
ENSSSCG00000002654	FBXO31	503.477	-0.183317	0.00206121	0.0166638	-0.28147	2.64e-06	1.38e-05	0.0140298	0.816967	0.952916
ENSSSCG00000002655	MAP1LC3B	1957.78	-0.0468394	0.12984	0.354972	-0.0743633	0.0167434	0.0407754	0.0444548	0.155932	0.467647
ENSSSCG00000002656	ZCCHC14	739.085	0.285799	1.15508e-07	2.76786e-06	-0.1674	0.00216022	0.00675803	-0.416523	2.41854e-14	1.8312e-12
ENSSSCG00000002660	MTHFSD	251.515	-0.0143965	0.868566	0.948647	-0.124529	0.155102	0.269047	0.00237165	0.978571	0.994197
ENSSSCG00000002664	GSE1	515.551	-0.972752	9.98384e-33	2.2796e-30	-0.239141	0.00322209	0.00967111	0.913199	1.87044e-28	4.72829e-26
ENSSSCG00000002666	KIAA0513	627.957	-0.136222	0.191625	0.442862	-1.07669	1.22e-24	2.85e-23	-0.182846	0.0837733	0.321371
ENSSSCG00000002667	ZDHHC7	758.714	-0.12147	0.035323	0.150873	-0.594061	2.41e-24	5.51e-23	-0.102852	0.0811999	0.314856
ENSSSCG00000002669	CRISPLD2	229.437	1.63626	1.88868e-06	3.64136e-05	0.723353	0.035475	0.0782712	-1.22987	0.000336314	0.00457556
ENSSSCG00000002670	USP10	999.11	0.143926	1.78245e-10	6.48949e-09	0.0534687	0.0206149	0.0487913	-0.0594658	0.0110707	0.0785472
ENSSSCG00000002672	MEAK7	124.224	-0.0571141	0.574248	0.795546	-0.266089	0.00978057	0.0256067	-0.0729309	0.484635	0.801375
ENSSSCG00000002680	TAF1C	348.187	-0.0444809	0.696738	0.869726	-0.265192	0.0206518	0.0488714	-0.264011	0.0215209	0.12936
ENSSSCG00000002681	HSDL1	617.183	0.0217376	0.665413	0.851915	-0.796597	8.34e-54	6.06e-52	-0.0759947	0.149849	0.458888
ENSSSCG00000002682	MBTPS1	1534.93	-0.0228147	0.415194	0.682721	-0.116971	3.55e-05	0.000156421	-0.0370893	0.194705	0.525959
ENSSSCG00000002684	CDH13	54.0684	0.0542997	0.864592	0.946991	0.219816	0.490198	0.641096	0.0809848	0.799583	0.948888
ENSSSCG00000002688	PLCG2	4562.47	-0.167491	0.1031	0.307663	0.0963449	0.348432	0.502888	0.19008	0.0644109	0.274051
ENSSSCG00000002689	CMIP	1096.31	-0.179667	0.021958	0.106477	0.144434	0.0653655	0.132292	0.100051	0.202378	0.536242
ENSSSCG00000002690	GAN	230.303	-0.00672248	0.949476	0.982366	-0.0738666	0.48812	0.639216	0.0546043	0.61039	0.873188
ENSSSCG00000002697	NUDT7	114.482	0.339142	1.3008e-05	0.000204231	-0.265323	0.00107632	0.00358543	-0.0301248	0.717939	0.919527
ENSSSCG00000002700		8.93169	0.31795	0.28331	0.556112	-0.421333	0.174744	0.296144	-0.219936	0.48843	0.804072
ENSSSCG00000002701	MON1B	1359.48	0.128931	7.2078e-06	0.000120884	0.0200788	0.489632	0.640565	-0.170144	5.40736e-09	2.17306e-07
ENSSSCG00000002703	TERF2IP	1267.88	0.00907469	0.819932	0.928512	0.249313	4.01e-10	3.34e-09	0.0480369	0.229063	0.569859
ENSSSCG00000002704	KARS1	4740.79	0.0467939	0.246952	0.513273	0.00560787	0.889791	0.940666	-0.0262989	0.516309	0.8204
ENSSSCG00000002706	ADAT1	46.9723	0.0921281	0.381332	0.652902	-0.159907	0.141814	0.250179	-0.00653411	0.953533	0.989451
ENSSSCG00000002707	GABARAPL2	1437.4	-0.131513	9.99138e-05	0.00126439	0.160028	2.14e-06	1.14e-05	0.127883	0.000166516	0.00251185
ENSSSCG00000002708	TMEM231	79.4203	0.0445871	0.705989	0.875257	0.107182	0.367386	0.522089	-0.0928797	0.436149	0.768512
ENSSSCG00000002709		5.12034	-0.884504	0.000288166	0.00320357	0.102007	0.641014	0.770487	0.333486	0.155608	0.467212
ENSSSCG00000002712	LDHD	209.947	-0.159865	0.399003	0.668547	-0.544902	0.00416327	0.0121382	-0.0461402	0.808992	0.950242
ENSSSCG00000002714	WDR59	229.982	0.0166256	0.778248	0.909963	0.030598	0.608043	0.744188	0.021003	0.7282	0.922955
ENSSSCG00000002715	RFWD3	740.346	-0.00426438	0.921019	0.970955	-0.0227398	0.59957	0.736525	-0.00337436	0.938417	0.986439
ENSSSCG00000002716	MLKL	544.062	0.00912516	0.945389	0.980352	1.8771	8.48e-46	4.77e-44	0.0714293	0.585902	0.86143
ENSSSCG00000002719	EXOSC6	97.3701	-0.00292554	0.971455	0.991172	-0.142993	0.0869678	0.167632	-0.0863017	0.310626	0.661411
ENSSSCG00000002722	DDX19B	710.485	0.0649396	0.0274257	0.125681	0.0716418	0.0164174	0.0401038	0.000127782	0.99663	0.999168
ENSSSCG00000002723	AARS1	3433.91	0.406032	7.08417e-12	3.02744e-10	-0.128119	0.0308958	0.0693549	-0.108874	0.0668944	0.2799
ENSSSCG00000002724	PDPR	919.744	0.0839078	0.0364857	0.154273	-0.10831	0.00755808	0.0203987	-0.0424083	0.299826	0.650135
ENSSSCG00000002729	VAC14	1255	-0.0726493	0.357671	0.629242	0.350638	8.85e-06	4.29e-05	-0.0423143	0.591631	0.864662
ENSSSCG00000002737	CHST4	3.28417	-1.43068	0.027785	0.12681	3.00195	4.41e-10	3.65e-09	0.775488	0.0518286	0.239064
ENSSSCG00000002738	ZNF23	142.941	0.0029193	0.969668	0.990104	0.0471941	0.542199	0.686577	0.053939	0.491697	0.806402
ENSSSCG00000002739	PHLPP2	185.905	-0.143699	0.0706495	0.240473	0.315252	6.52e-05	0.000274763	0.0567123	0.47319	0.794888
ENSSSCG00000002740	AP1G1	3212.52	0.0287958	0.374518	0.646544	0.0984597	0.00243887	0.0075328	0.0103434	0.750731	0.93098
ENSSSCG00000002741	ZNF821	87.3683	-0.193017	0.0383603	0.15979	-0.436664	4.74e-06	2.39e-05	0.156849	0.114208	0.390485
ENSSSCG00000002743	IST1	3197.91	0.0458246	0.134686	0.36265	-0.0123381	0.688193	0.806147	-0.0063894	0.835954	0.959087
ENSSSCG00000002746	DHODH	66.5783	0.121215	0.094565	0.291389	-0.119912	0.115086	0.211623	-0.0445702	0.571941	0.853781
ENSSSCG00000002747	PMFBP1	2.39505	0.0214667	0.95606	0.984864	-0.412732	0.323831	0.476678	-0.485413	0.254926	NA
ENSSSCG00000002748	DHX38	1180.66	0.0072595	0.768503	0.907193	0.0772126	0.00191795	0.00605702	-0.0471065	0.0606097	0.263933
ENSSSCG00000002749		27.7974	-0.039168	0.688721	0.864919	-0.186666	0.0701318	0.140307	-0.00419188	0.969358	0.992277
ENSSSCG00000002752	ZFHX3	159.787	0.00276496	0.980955	0.993785	-0.818206	4.19e-12	4.21e-11	-0.0540469	0.652897	0.891286
ENSSSCG00000002753	NOB1	612.372	-0.041553	0.308005	0.583207	-0.0726881	0.0774919	0.152437	-0.0722525	0.0824047	0.317095
ENSSSCG00000002754	NQO1	279.185	-0.0557198	0.629881	0.831224	0.45647	7.52e-05	0.000313564	0.0109913	0.923934	0.98215
ENSSSCG00000002755	NFAT5	1195.14	0.145067	0.100219	0.30217	0.382128	1.49e-05	6.97e-05	0.0550653	0.532614	0.831024
ENSSSCG00000002759	COG8	268.515	0.0612006	0.186215	0.435877	-0.402473	9.34e-17	1.37e-15	-0.197086	7.55013e-05	0.00125619
ENSSSCG00000002761	TMED6	5.07947	-0.181304	0.442303	0.704262	0.0204677	0.931423	0.964242	0.00383758	0.987586	0.99741
ENSSSCG00000002762	TERF2	1022.6	0.0172586	0.580797	0.799766	0.0330951	0.29364	0.443932	0.00412669	0.896818	0.975487
ENSSSCG00000002763	PRMT7	864.925	0.00922448	0.69864	0.870674	-0.112697	4.13e-06	2.1e-05	-0.00680716	0.786815	0.944889
ENSSSCG00000002764	SMPD3	228.112	-0.2695	0.00118007	0.0105664	-0.0124018	0.881324	0.935153	0.254582	0.00248943	0.0246785
ENSSSCG00000002768	CENPT	26.5221	0.130743	0.452329	0.711852	-0.0906728	0.610165	0.7457	-0.217516	0.225225	0.565153
ENSSSCG00000002769	THAP11	513.403	-0.0927006	0.0567971	0.209472	-0.562263	1.32e-29	3.96e-28	-0.11601	0.0223665	0.133036
ENSSSCG00000002771	EDC4	1632.5	-0.00679811	0.834114	0.93516	-0.0836678	0.0104699	0.0271832	-0.0792533	0.0159574	0.103604
ENSSSCG00000002774	RIPOR1	1264.93	-0.325236	6.5464e-10	2.19813e-08	-0.246858	2.86e-06	1.5e-05	0.329991	5.64916e-10	2.55156e-08
ENSSSCG00000002776	ATP6V0D1	2349.7	-0.0291422	0.719504	0.88304	0.0021679	0.978697	0.990052	-0.0503702	0.535211	0.832072
ENSSSCG00000002778	ZDHHC1	24.7561	-0.158373	0.412018	0.680649	-0.21691	0.267193	0.412773	0.0128811	0.948498	0.988519
ENSSSCG00000002782	PLEKHG4	3.90358	-0.206852	0.425818	0.691792	-0.258732	0.339638	0.494079	0.0527886	0.856137	0.965071
ENSSSCG00000002783	SLC9A5	217.25	-0.0281455	0.660235	0.848889	0.0728726	0.257827	0.401721	0.0728037	0.264071	0.613516
ENSSSCG00000002786	ELMO3	23.0232	0.15167	0.244177	0.510421	0.109586	0.412569	0.566406	-0.122212	0.364377	0.713043
ENSSSCG00000002787	E2F4	1191.07	-0.0518166	0.109534	0.319873	-0.00386503	0.90553	0.949117	-0.0532126	0.104687	0.371045
ENSSSCG00000002790		444.499	-0.0331243	0.393684	0.663724	0.0319576	0.415132	0.568893	-0.0143289	0.718436	0.919847
ENSSSCG00000002793	FBXL8	9.52814	0.0594518	0.788664	0.9146	-0.875369	0.000313406	0.00115792	-0.114653	0.658976	0.893912
ENSSSCG00000002795	CDH11	2.74201	0.181857	0.661887	0.850124	-0.398459	0.370371	0.525028	-0.592057	0.186508	0.514275
ENSSSCG00000002799	CNOT1	8377.31	0.0429448	0.211714	0.469609	0.153264	8.39e-06	4.08e-05	0.0528169	0.125009	0.412303
ENSSSCG00000002802	GINS3	118.61	0.0689422	0.154531	0.392172	-0.151854	0.00310037	0.00934615	-0.04996	0.352841	0.703125
ENSSSCG00000002804	CSNK2A2	2584.76	0.078546	0.00924335	0.0558128	0.088208	0.0035822	0.0106164	-0.0201641	0.506733	0.815992
ENSSSCG00000002805	CFAP20	248.667	-0.0956984	0.0628858	0.22296	-0.0756077	0.146702	0.257226	0.0766019	0.151088	0.461036
ENSSSCG00000002807	USB1	201.034	-0.0086665	0.856953	0.943909	-0.116881	0.0180272	0.0435626	-0.0325246	0.522135	0.824277
ENSSSCG00000002808	ZNF319	180.753	-0.135565	0.0246541	0.115692	-0.374043	1.6e-09	1.25e-08	-0.0105996	0.868598	0.968314
ENSSSCG00000002811		37.3487	-0.185623	0.47875	0.729444	-0.0813965	0.756667	0.853164	0.00173463	0.994761	0.998676
ENSSSCG00000002812	KIFC3	52.6037	-0.473676	0.0296449	0.133197	-1.35638	1.02e-09	8.2e-09	-0.059717	0.792709	0.946723
ENSSSCG00000002813	KATNB1	177.586	-0.232976	0.00082576	0.00788418	-0.323956	4.59e-06	2.32e-05	0.0679023	0.349833	0.700337
ENSSSCG00000002814	ADGRG3	10.5406	-0.262554	0.420801	0.687625	0.608725	0.0560686	0.116006	-0.0775861	0.805287	0.949824
ENSSSCG00000002815	ADGRG1	1041.21	-0.707661	0.00144532	0.0124599	-0.162842	0.463447	0.616348	0.540939	0.0149448	0.0985719
ENSSSCG00000002819	ARL2BP	212.821	-0.00658315	0.899682	0.96298	-0.196525	0.000248585	0.000938609	0.0165706	0.764296	0.935088
ENSSSCG00000002820	RSPRY1	594.896	0.0134722	0.725076	0.886159	0.088554	0.0217072	0.050999	-0.0137849	0.72302	0.921592
ENSSSCG00000002822	AMFR	1705.27	0.0721133	0.214148	0.472295	0.00450502	0.938262	0.968015	-0.0512014	0.379411	0.724124
ENSSSCG00000002825		2.66002	-0.0367431	0.974813	0.992306	-0.328107	0.780099	0.868994	0.0285808	0.980832	0.994836
ENSSSCG00000002828	LPCAT2	373.943	-0.170749	0.0238908	0.113308	0.161456	0.0324151	0.0723387	0.169363	0.0255918	0.14628
ENSSSCG00000002829	MMP2	222.729	0.0351002	0.890074	0.95855	0.927455	0.000253293	0.000955031	-0.13195	0.601904	0.869129
ENSSSCG00000002831	IRX3	3.26476	0.0930438	0.805151	0.921367	0.477716	0.200445	0.330417	-0.0887694	0.808113	0.950242
ENSSSCG00000002841	N4BP1	3409.36	0.216236	0.00012241	0.0015108	1.09614	7.88e-85	1.42e-82	-0.0887894	0.112697	0.387858
ENSSSCG00000002844	PHKB	1097.76	0.166791	0.000102134	0.0012884	-0.164784	0.000144495	0.000572357	-0.00510266	0.907081	0.977839
ENSSSCG00000002846	DNAJA2	1563.71	0.0427579	0.369325	0.641064	0.0884277	0.0639013	0.129858	-0.0315267	0.509644	0.81715
ENSSSCG00000002847	GPT2	201.708	0.26531	0.116969	0.333187	-0.0633161	0.709354	0.819842	-0.323338	0.0570559	0.254045
ENSSSCG00000002849	SHCBP1	144.124	-0.0508321	0.717333	0.882385	0.111292	0.428492	0.582119	0.0890631	0.52782	0.828425
ENSSSCG00000002850		7.97165	-0.0207032	0.905986	0.965294	-0.153105	0.409597	0.563778	-0.191838	0.318616	0.670651
ENSSSCG00000002852	PLEKHF1	112.122	-0.122817	0.291432	0.565065	-1.07421	3.45e-19	5.89e-18	0.278448	0.0259727	0.147918
ENSSSCG00000002854	POP4	291.664	0.0935172	0.0930528	0.288565	0.0621083	0.269925	0.416349	-0.00769774	0.892234	0.97463
ENSSSCG00000002855	CCNE1	60.8314	0.0959789	0.355146	0.626315	0.557228	5.59e-08	3.67e-07	0.136775	0.179679	0.50504
ENSSSCG00000002857	TDRD12	79.6359	0.0694078	0.659345	0.848361	0.0790585	0.617064	0.751545	-0.090486	0.56799	0.852039
ENSSSCG00000002859	ANKRD27	1482.7	-0.143171	0.0584343	0.212843	-0.0384987	0.611045	0.746548	0.220091	0.00372528	0.034204
ENSSSCG00000002860	PDCD5	517.576	0.0077937	0.808397	0.923099	-0.200636	1.39e-09	1.09e-08	0.00211022	0.950778	0.988953
ENSSSCG00000002865	GPATCH1	489.575	0.0416831	0.232726	0.496617	0.021884	0.537434	0.682435	0.0636632	0.0787658	0.30963
ENSSSCG00000002866	CEBPA	445.594	0.100588	0.504442	0.749032	-1.00144	3.85e-11	3.55e-10	-0.285778	0.0602087	0.263222
ENSSSCG00000002867	CEBPG	989.96	0.0676928	0.178814	0.427333	0.119295	0.0181432	0.0437975	-0.0605226	0.231476	0.57295
ENSSSCG00000002868	PEPD	638.197	-0.0420337	0.713362	0.880097	-0.238521	0.0374853	0.0821061	-0.0578009	0.61487	0.874447
ENSSSCG00000002869	LSM14A	3366.58	0.0204321	0.588015	0.804713	0.117318	0.00188978	0.00597751	0.00226883	0.952152	0.989438
ENSSSCG00000002872	GARRE1	811.321	-0.10278	0.0287249	0.129949	-0.131921	0.00524002	0.0148601	0.0588156	0.217627	0.556423
ENSSSCG00000002873	GPI	4380.7	-0.0126356	0.812286	0.925019	-0.296428	2.66e-08	1.81e-07	-0.00478641	0.928554	0.983299
ENSSSCG00000002875	PDCD2L	52.2133	-0.0843698	0.393229	0.663182	-0.0859144	0.393081	0.548316	-0.0207342	0.840581	0.96002
ENSSSCG00000002877		432.798	0.0204509	0.718868	0.882927	-0.0659461	0.249756	0.392189	0.0412966	0.475704	0.796295
ENSSSCG00000002879	GRAMD1A	909.725	-0.314072	1.00584e-06	2.03757e-05	-0.230685	0.000335373	0.00123083	0.145008	0.025084	0.144256
ENSSSCG00000002885	USF2	1622.82	-0.0839339	0.0548318	0.204915	-0.198744	5.97e-06	2.96e-05	-0.00101753	0.981611	0.99499
ENSSSCG00000002887	MAG	11.1641	-0.525246	0.0389428	0.161542	-0.5674	0.0280615	0.063808	0.440638	0.109288	0.380463
ENSSSCG00000002891		26.7694	0.0478297	0.784882	0.913293	0.510487	0.00323181	0.00969665	-0.469192	0.00527097	0.0446069
ENSSSCG00000002893	CD22	1821.16	0.0426009	0.743955	0.895987	0.172133	0.186985	0.312646	-0.0684507	0.599792	0.868408
ENSSSCG00000002895	KMT2B	2132.39	-0.0861915	0.0716317	0.242922	-0.154619	0.00126417	0.00414976	-0.0277215	0.564442	0.849329
ENSSSCG00000002898	LIN37	497.999	-0.131058	0.0749186	0.250549	0.0104529	0.887197	0.938953	0.0288	0.697121	0.910953
ENSSSCG00000002904	HAUS5	567.515	-0.00788865	0.860583	0.944836	0.0303619	0.501905	0.651841	-0.0307393	0.499816	0.811702
ENSSSCG00000002905	RBM42	1053	-0.134856	0.0139235	0.0764212	-0.0583932	0.287882	0.437363	-0.0401181	0.466839	0.790598
ENSSSCG00000002906	ETV2	29.7582	-0.297866	0.0106293	0.0620707	-0.294423	0.013591	0.0340851	0.0208975	0.867463	0.967822
ENSSSCG00000002907	COX6B1	1132.96	-0.0392793	0.364685	0.63598	0.072198	0.0964162	0.182867	0.00660243	0.879624	0.972582
ENSSSCG00000002908	ZBTB32	575.752	-0.336692	0.111645	0.323932	0.491245	0.0201713	0.0479117	0.272262	0.197956	0.530081
ENSSSCG00000002910	ALKBH6	277.015	0.0059645	0.918176	0.969735	-0.161906	0.00607066	0.0168479	-0.0941159	0.115557	0.393294
ENSSSCG00000002916	APLP1	4.2283	-0.187912	0.472807	0.725856	0.037006	0.888032	0.939463	0.32373	0.251581	0.59779
ENSSSCG00000002917	NFKBID	1336.2	-0.0851658	0.427604	0.693488	0.860942	9.44e-16	1.27e-14	0.0151573	0.887373	0.974148
ENSSSCG00000002918		214.644	-0.20116	0.00964844	0.0575844	-0.132485	0.0899298	0.172475	0.00970649	0.902287	0.976696
ENSSSCG00000002919	TYROBP	2062.43	-0.000980039	0.992435	0.997239	-0.168706	0.102878	0.192632	-0.174384	0.0919537	0.341842
ENSSSCG00000002921	CLIP3	55.031	-0.0315546	0.773342	0.908601	0.0107022	0.923027	0.958808	0.136801	0.227368	0.567532
ENSSSCG00000002923	WDR62	404.911	-0.00490996	0.930136	0.973664	-0.249017	1.16e-05	5.51e-05	-0.0162274	0.778249	0.941262
ENSSSCG00000002926	TBCB	445.531	-0.0929385	0.0625711	0.222288	-0.207022	4.14e-05	0.000180293	0.0214515	0.676049	0.902001
ENSSSCG00000002927	LRFN3	5.06228	-0.451066	0.217552	0.476449	-0.517028	0.165778	0.28399	-0.360592	0.343717	0.694778
ENSSSCG00000002929	SYNE4	7.23265	-0.196336	0.286509	0.559402	-0.366296	0.0614638	0.125656	0.0181374	0.931982	0.983916
ENSSSCG00000002930	ZNF260	184.185	-0.0369393	0.545009	0.777446	-0.0953621	0.124219	0.225433	-0.00982246	0.876596	0.971203
ENSSSCG00000002931	ZNF565	167.662	0.101967	0.211711	0.469609	-0.107222	0.195542	0.324072	0.0101973	0.90333	0.976716
ENSSSCG00000002932	ZNF567	288.04	0.0441903	0.603859	0.814952	0.0225729	0.791917	0.877206	-0.00728251	0.932481	0.983935
ENSSSCG00000002933	ZNF382	48.1057	-0.043219	0.646039	0.840965	-0.111576	0.248163	0.390124	0.0771456	0.442402	0.773386
ENSSSCG00000002935		152.898	0.118897	0.136049	0.365132	0.00332997	0.967141	0.983573	-0.0443995	0.58641	0.861702
ENSSSCG00000002937		294.245	0.157331	0.0340051	0.147052	0.00311604	0.966801	0.983573	0.0175956	0.815505	0.952557
ENSSSCG00000002938		118.269	0.135226	0.114325	0.328643	0.0765312	0.377448	0.532082	-0.00368011	0.966459	0.991238
ENSSSCG00000002950	SIPA1L3	681.952	-0.0671721	0.308177	0.583324	-0.120022	0.0696681	0.139571	-0.021564	0.745646	0.929104
ENSSSCG00000002952	YIF1B	246.551	-0.0694722	0.409033	0.678101	-0.308993	0.000278419	0.00104191	-0.0692505	0.420242	0.756629
ENSSSCG00000002954	SPINT2	399.559	-0.0731118	0.626797	0.829571	-0.527213	0.000472407	0.00168764	-0.0597363	0.69292	0.90885
ENSSSCG00000002955	CATSPERG	337.27	0.0846454	0.318723	0.592881	0.0573414	0.501102	0.651201	-0.0121244	0.887268	0.974148
ENSSSCG00000002957	GGN	24.3588	-0.46294	0.0158614	0.0844762	0.503165	0.00671336	0.0184016	0.242563	0.191996	0.52215
ENSSSCG00000002959	FAM98C	116.016	-0.0764963	0.391304	0.662245	0.400696	5.77e-06	2.87e-05	-0.102267	0.243426	0.588272
ENSSSCG00000002960	RASGRP4	523.945	-0.289651	0.0104819	0.0614119	0.148887	0.187755	0.313605	-0.0463654	0.681798	0.904687
ENSSSCG00000002962	MAP4K1	2435.14	0.0873126	0.0650231	0.228064	-0.0679511	0.152124	0.264859	-0.118659	0.0125387	0.0864963
ENSSSCG00000002963		3631.1	0.00424728	0.871449	0.949737	0.0862929	0.00103819	0.00347286	-0.0409281	0.120694	0.403679
ENSSSCG00000002965	ACTN4	2776.94	0.00454315	0.938932	0.977523	-0.17054	0.00408847	0.0119528	-0.147041	0.0134082	0.0912097
ENSSSCG00000002967	CAPN12	4.84855	0.116731	0.835167	0.935162	-0.0993514	0.861466	0.922596	0.177306	0.759854	0.933667
ENSSSCG00000002972	SARS2	160.568	-0.0588272	0.53191	0.769577	-0.299237	0.00169744	0.0054228	-0.118358	0.219848	0.559636
ENSSSCG00000002988	ZNF546	103.139	0.0354712	0.635643	0.834798	-0.270251	0.00048311	0.00172317	0.0024435	0.975643	0.993182
ENSSSCG00000002989	AKT2	1585.11	-0.150055	0.000727223	0.00707007	-0.123083	0.00569837	0.0159337	0.0584456	0.191662	0.521424
ENSSSCG00000002995		711.656	-0.176917	0.00446164	0.0315533	-0.22311	0.000354529	0.00129592	0.0226362	0.718937	0.919847
ENSSSCG00000002996	RAB4B	783.089	-0.146779	0.0371925	0.156351	-0.133482	0.0586695	0.120637	-0.00814891	0.908461	0.977839
ENSSSCG00000002997	MIA	30.1875	-0.130951	0.292968	0.566478	-0.298575	0.0204457	0.0484554	-0.269453	0.0407746	0.203175
ENSSSCG00000002998	SNRPA	308.372	-0.0697385	0.238156	0.503299	-0.332957	3.12e-08	2.1e-07	-0.0227587	0.710617	0.91627
ENSSSCG00000003000	ITPKC	251.079	1.5403	1.48973e-80	3.40148e-77	-0.0666051	0.433055	0.586347	-1.46536	3.78742e-70	5.39639e-67
ENSSSCG00000003013	B9D2	77.2144	-0.0570614	0.496768	0.743356	-0.611838	4.96e-12	4.94e-11	-0.0902738	0.330832	0.683332
ENSSSCG00000003015	EXOSC5	304.713	0.0633907	0.319166	0.593073	-0.194135	0.00265387	0.00812116	-0.189313	0.00366144	0.0336968
ENSSSCG00000003016	CCDC97	793.756	-0.201648	0.000151338	0.00181594	-0.112409	0.0351313	0.0775558	0.0995979	0.0640426	0.273074
ENSSSCG00000003017	TGFB1	5287.02	-0.207715	8.12167e-08	1.97879e-06	0.267508	4.64e-12	4.64e-11	0.18056	3.10505e-06	7.30711e-05
ENSSSCG00000003018	LIPE	348.7	-0.296951	0.00151778	0.0129449	0.0320561	0.731817	0.836669	0.175241	0.0623303	0.267938
ENSSSCG00000003022	TMEM145	11.8527	-0.192915	0.413366	0.681327	-0.491804	0.0433602	0.0930487	-0.12561	0.617327	0.875536
ENSSSCG00000003024	PRR19	81.9493	-0.0368385	0.609174	0.817842	-0.0652895	0.376294	0.531111	-0.0712895	0.345455	0.696017
ENSSSCG00000003030	CIC	2622.61	-0.256307	0.00102677	0.00944237	0.0457502	0.557801	0.701222	0.147808	0.0585055	0.258055
ENSSSCG00000003035	GSK3A	1135.85	-0.0696001	0.0235911	0.112119	0.150343	1.03e-06	5.71e-06	0.0328169	0.289115	0.641783
ENSSSCG00000003037	ZNF574	284.479	-0.152246	0.0216887	0.105738	-0.108075	0.105251	0.196315	-0.0456818	0.497832	0.810475
ENSSSCG00000003038	GRIK5	12.9181	0.0156517	0.914932	0.968562	-0.144982	0.347333	0.501937	0.0582411	0.721829	0.921347
ENSSSCG00000003040	ARHGEF1	5491.43	-0.164338	0.0263443	0.12187	-0.101741	0.169207	0.289027	0.0337578	0.648454	0.889872
ENSSSCG00000003042		13238.7	-0.00339434	0.930713	0.973697	0.057961	0.137754	0.244635	-0.0585103	0.13419	0.428779
ENSSSCG00000003044	LYPD4	3.15548	0.231762	0.430792	0.695208	0.485367	0.0990451	0.186833	0.318405	0.289695	0.642659
ENSSSCG00000003045	ATP1A3	3.11787	-0.50961	0.132209	0.358653	-0.123359	0.711839	0.821807	0.618185	0.0952004	0.349652
ENSSSCG00000003046	RABAC1	776.73	-0.133127	0.0502819	0.192308	-0.244486	0.000341341	0.00125101	-0.0929193	0.175278	0.498122
ENSSSCG00000003047		15.0771	-0.187799	0.549426	0.780021	-0.0397625	0.89937	0.946135	-0.211465	0.502428	0.813541
ENSSSCG00000003049	ERFL	4.17284	-0.0614409	0.815031	0.926079	-0.4101	0.148149	0.259237	-0.385801	0.188018	0.516258
ENSSSCG00000003054	ZNF575	65.0346	-0.203504	0.00561534	0.0379492	-0.314835	3.61e-05	0.000158774	0.216576	0.00841534	0.0638034
ENSSSCG00000003055	XRCC1	631.701	-0.0571489	0.248005	0.51472	-0.178694	0.000342697	0.0012554	-0.0181522	0.718873	0.919847
ENSSSCG00000003059	ZNF428	179.833	-0.11593	0.0126697	0.0713533	-0.139447	0.00347888	0.0103428	-0.0668412	0.174841	0.497852
ENSSSCG00000003061	CADM4	81.2114	-0.596621	2.81576e-10	9.91283e-09	-0.0663222	0.476523	0.628872	0.466964	1.51065e-06	3.82496e-05
ENSSSCG00000003062	LYPD3	10.6485	-0.335482	0.0888051	0.279658	-0.0127554	0.948079	0.973523	0.0916704	0.651066	0.890595
ENSSSCG00000003063	PHLDB3	150.552	-0.403836	7.29243e-07	1.52559e-05	-0.188051	0.0212174	0.0500129	0.192171	0.0214351	0.129064
ENSSSCG00000003064	ETHE1	552.275	-0.115196	0.0812894	0.263961	-0.540919	5.45e-16	7.5e-15	-0.0033686	0.960248	0.990277
ENSSSCG00000003068	SMG9	483.738	0.0183887	0.775687	0.90903	-0.111555	0.0860095	0.166066	-0.0705009	0.280801	0.631242
ENSSSCG00000003070	ZNF45	495.87	-0.00396508	0.928223	0.973477	0.0596678	0.178185	0.300954	0.0637256	0.155141	0.466653
ENSSSCG00000003071	ZNF404	10.3227	-0.0177731	0.909995	0.966987	0.122004	0.444652	0.597518	0.355772	0.0384114	0.195145
ENSSSCG00000003072		596.454	0.056402	0.306775	0.581781	0.050163	0.365716	0.520271	0.0797926	0.152925	0.463498
ENSSSCG00000003076		36.2842	0.0450374	0.657281	0.846998	-0.0188584	0.856993	0.919675	-0.159645	0.133004	0.426815
ENSSSCG00000003077	ZNF112	4.05407	0.231095	0.570566	0.793402	-0.657985	0.129611	0.233179	-0.352472	0.43014	0.763659
ENSSSCG00000003079		804.64	-0.389057	0.00524384	0.0359093	2.64791	2.18e-82	3.75e-80	0.270082	0.0480393	0.226851
ENSSSCG00000003081	CEACAM16	5.26982	-0.680019	0.0161121	0.0854413	-0.231476	0.403855	0.558569	0.284435	0.33701	0.689272
ENSSSCG00000003085	CLPTM1	1395.15	-0.057432	0.142983	0.375771	0.0172242	0.661343	0.787238	0.00261383	0.947243	0.988485
ENSSSCG00000003088	APOE	720.334	-0.0964014	0.63001	0.831224	-0.463474	0.0206662	0.0488909	-0.124639	0.534068	0.831708
ENSSSCG00000003089	TOMM40	319.121	-0.0930914	0.112155	0.324578	-0.431924	5.04e-13	5.43e-12	-0.151745	0.0126249	0.0870144
ENSSSCG00000003090		60.5164	-0.221709	0.113267	0.326771	0.8973	3.49e-11	3.22e-10	-0.0689297	0.602532	0.869137
ENSSSCG00000003093	SYMPK	1141.59	-0.0502818	0.256194	0.525183	-0.0871639	0.0500854	0.105082	-0.0404166	0.366232	0.714814
ENSSSCG00000003098	PPP5C	381.517	-0.21038	0.000147053	0.00177251	-0.196968	0.000418629	0.00150867	0.105988	0.0622114	0.267794
ENSSSCG00000003100	CCDC61	383.709	-0.0677314	0.197036	0.450148	-0.0714834	0.177105	0.299351	-0.034811	0.515684	0.82004
ENSSSCG00000003103	FKRP	282.606	-0.0666805	0.144106	0.377271	0.0768899	0.0942722	0.179482	0.0608114	0.193412	0.524272
ENSSSCG00000003104	STRN4	1772.18	-0.0895098	0.133202	0.360413	-0.0659213	0.269396	0.415694	-0.0319682	0.592927	0.865829
ENSSSCG00000003105	SLC1A5	1566.09	-0.245829	0.00821639	0.050999	0.445903	1.58e-06	8.6e-06	0.197398	0.0335981	0.178806
ENSSSCG00000003106	AP2S1	1068.83	-0.0369889	0.630774	0.831761	-0.370854	1.57e-06	8.51e-06	-0.0818988	0.290445	0.642825
ENSSSCG00000003107	ARHGAP35	1955.63	-0.00514913	0.880294	0.953981	-0.110689	0.00128307	0.00420058	0.0713646	0.0393703	0.1986
ENSSSCG00000003108	NPAS1	161.852	-0.494255	0.0482668	0.187427	-0.347087	0.165616	0.283744	0.100364	0.689242	0.907848
ENSSSCG00000003109	TMEM160	50.2047	-0.24456	0.04281	0.172829	-0.168927	0.165487	0.283583	0.0542305	0.663909	0.897042
ENSSSCG00000003110	ZC3H4	1443.54	0.0353493	0.379831	0.652007	-0.0771975	0.0565133	0.11682	-0.136423	0.000785376	0.00942511
ENSSSCG00000003111	SAE1	949.523	-0.219731	3.59392e-06	6.49057e-05	-0.0295484	0.533582	0.679378	0.232645	1.20073e-06	3.1313e-05
ENSSSCG00000003112	BBC3	97.8084	0.0975287	0.427425	0.693346	-0.704416	2.62e-08	1.78e-07	-0.714785	2.0047e-08	7.37552e-07
ENSSSCG00000003113	C5AR2	28.3255	0.037289	0.834987	0.935162	-2.91958	1.3e-40	6.12e-39	-0.435802	0.0731397	0.294714
ENSSSCG00000003114	DHX34	653.701	0.0295676	0.72339	0.885663	-0.965518	2.84e-30	8.67e-29	-0.116657	0.171121	0.492461
ENSSSCG00000003115	MEIS3	4.6054	0.0101983	0.963627	0.987646	-0.434137	0.0786061	0.154306	0.197989	0.474688	0.79583
ENSSSCG00000003119	ZNF541	7.65266	0.134299	0.57389	0.795381	-2.26123	2.67e-13	2.97e-12	-0.310461	0.380246	0.724508
ENSSSCG00000003120	NAPA	1129.52	-0.0669213	0.311687	0.58684	-0.0393293	0.552768	0.696804	0.000582865	0.992998	0.998529
ENSSSCG00000003121	KPTN	121.311	-0.0738714	0.303952	0.578961	-0.186686	0.0109518	0.0282965	-0.00810569	0.914269	0.97985
ENSSSCG00000003128	LIG1	586.505	0.248598	2.18307e-05	0.00032129	-0.113173	0.0559767	0.115846	-0.331206	2.33519e-08	8.53134e-07
ENSSSCG00000003129	ZSWIM9	39.7849	-0.128798	0.143127	0.375921	-0.109007	0.22794	0.364572	0.0281991	0.765997	0.936099
ENSSSCG00000003132	KDELR1	994.107	-0.0679613	0.152748	0.389745	-0.17159	0.000330675	0.00121526	-0.00607014	0.89966	0.976317
ENSSSCG00000003133	GRIN2D	4.35755	0.0217581	0.940229	0.978237	-0.355195	0.248223	0.39018	0.194286	0.557633	0.845185
ENSSSCG00000003134	GRWD1	240.874	-0.0278967	0.684905	0.862845	0.0848013	0.21941	0.353805	-0.105444	0.128099	0.417139
ENSSSCG00000003135	KCNJ14	15.3569	-0.0845623	0.606532	0.816423	0.561122	0.000399469	0.00144451	0.209128	0.185662	0.513568
ENSSSCG00000003136	CYTH2	624.7	-0.183351	4.57349e-05	0.000624769	-0.0311762	0.489375	0.640439	0.0725712	0.111531	0.385026
ENSSSCG00000003137	PLEKHA4	68.5927	0.121604	0.186502	0.436054	0.333932	0.000294556	0.00109435	0.0233544	0.800057	0.949058
ENSSSCG00000003139	BCAT2	1316.26	-0.0343483	0.508469	0.752418	-0.159301	0.00225128	0.00700587	-0.0567803	0.278115	0.629434
ENSSSCG00000003142	IZUMO1	14.1666	-0.015057	0.92846	0.973597	-0.180085	0.30038	0.451008	0.201321	0.274591	0.624945
ENSSSCG00000003143	MAMSTR	21.2079	-0.327049	0.0108277	0.0629532	-0.21979	0.0917658	0.175455	0.182662	0.189483	0.518104
ENSSSCG00000003144	DHDH	44.7302	-0.0417898	0.731771	0.889166	-0.177176	0.154654	0.268445	-0.0922997	0.46703	0.790598
ENSSSCG00000003147	CA11	9.73214	-0.0330332	0.855386	0.943067	-0.034706	0.852316	0.916912	0.0905319	0.642567	0.887422
ENSSSCG00000003148	DBP	125.183	-0.764068	3.12692e-25	4.1648e-23	-0.369412	4.2e-07	2.46e-06	0.703781	3.35072e-19	3.83327e-17
ENSSSCG00000003149	TULP2	2.86487	-0.0228999	0.940587	0.978482	0.19365	0.53066	0.676736	0.49933	0.136651	0.434076
ENSSSCG00000003150	NUCB1	1826.85	-0.0579373	0.169493	0.412896	0.21257	4.6e-07	2.67e-06	0.0536511	0.203825	0.538255
ENSSSCG00000003152	RUVBL2	484.009	-0.0685604	0.190832	0.441895	-0.0880377	0.0954376	0.181291	-0.114248	0.0316685	0.171447
ENSSSCG00000003153	FTL	39874.8	-0.0238106	0.691919	0.866756	-0.207852	0.000542854	0.00191702	-0.0282091	0.638822	0.885667
ENSSSCG00000003154	GYS1	744.229	-0.119944	0.0447795	0.177552	-0.317462	1.3e-07	8.14e-07	0.049383	0.415644	0.752686
ENSSSCG00000003155	PPP1R15A	538.961	-0.292703	0.00443424	0.0314291	1.23302	1.06e-33	3.73e-32	0.321231	0.00154295	0.0166089
ENSSSCG00000003157	LIN7B	10.6042	-0.261195	0.123514	0.344164	-0.242505	0.164859	0.28278	-0.00666034	0.971228	0.992588
ENSSSCG00000003159	KCNA7	2.70255	-0.17671	0.553962	0.78333	-0.576174	0.0792073	0.155391	-0.126418	0.722851	0.921512
ENSSSCG00000003161	PRRG2	23.4751	-0.180881	0.15419	0.391862	-0.232289	0.0759497	0.14992	-0.245439	0.0672557	0.280626
ENSSSCG00000003165	RPS11	15102.7	-0.0235123	0.665632	0.852126	0.0423911	0.435965	0.589296	-0.0119125	0.826748	0.956096
ENSSSCG00000003168	ALDH16A1	812.503	-0.162611	0.0128772	0.0721912	-0.210101	0.00135831	0.00442606	-0.00107795	0.986954	0.997134
ENSSSCG00000003169	PIH1D1	468.397	-0.131544	0.000378645	0.00405079	-0.178642	2.06e-06	1.1e-05	0.0640488	0.0981255	0.356413
ENSSSCG00000003170	SLC17A7	14.6994	-0.66378	0.0128379	0.0720213	0.0782532	0.764955	0.859009	0.787986	0.0038179	0.0349113
ENSSSCG00000003177		88.7588	-0.233217	0.00285046	0.0218613	-0.215249	0.00670914	0.0183932	0.0813655	0.323187	0.675375
ENSSSCG00000003178	IRF3	897.134	-0.175664	0.00438303	0.0311446	0.154424	0.0121733	0.0309376	0.00695571	0.910231	0.978467
ENSSSCG00000003183	RRAS	81.7621	-0.205156	0.0415997	0.169239	-0.15406	0.129408	0.232998	-0.13949	0.175247	0.498122
ENSSSCG00000003187	FCGRT	4091.74	-0.0721971	0.314837	0.59014	-0.181873	0.0113908	0.0292437	-0.0434284	0.545974	0.837777
ENSSSCG00000003189	PRMT1	1553.76	-0.261457	5.02105e-08	1.27181e-06	0.150943	0.0016199	0.00520147	0.15546	0.00120873	0.0135608
ENSSSCG00000003192	IL4I1	133.495	-0.493341	0.00443297	0.0314291	0.903055	1.36e-07	8.47e-07	0.464956	0.00657501	0.0526841
ENSSSCG00000003193	TBC1D17	818.373	-0.118339	0.0298408	0.133561	-0.232905	2.12e-05	9.67e-05	-0.0257054	0.641324	0.886384
ENSSSCG00000003194	AKT1S1	249.402	-0.0864198	0.15173	0.388575	-0.0949875	0.118833	0.217561	0.0606475	0.327775	0.680606
ENSSSCG00000003195	PNKP	2766.64	-0.190373	0.0097518	0.0580417	0.242363	0.000995093	0.0033434	0.0654274	0.374318	0.720368
ENSSSCG00000003196	PTOV1	342.766	-0.189057	0.0333054	0.144889	-0.15333	0.0852153	0.164731	-0.00541043	0.951849	0.98941
ENSSSCG00000003197	MED25	639.545	-0.210324	0.010893	0.0632222	0.122868	0.13659	0.243001	0.1134	0.170463	0.492201
ENSSSCG00000003198	FUZ	24.4045	-0.176441	0.133791	0.361578	0.0106791	0.928219	0.962359	0.0692338	0.573525	0.85486
ENSSSCG00000003199	AP2A1	1156.21	-0.118803	0.0950964	0.292416	-0.339681	1.95e-06	1.05e-05	-0.0566307	0.429228	0.762212
ENSSSCG00000003201	ATF5	180.994	-0.225449	0.0513366	0.195221	0.821953	5.98e-13	6.41e-12	0.138642	0.221666	0.561799
ENSSSCG00000003204	VRK3	450.029	0.00269814	0.960189	0.986613	-0.272705	6.62e-07	3.76e-06	-0.0967738	0.0814019	0.315327
ENSSSCG00000003211	NR1H2	1443.91	-0.233063	0.0032074	0.0241691	-0.0326213	0.680023	0.800722	0.031264	0.693053	0.908897
ENSSSCG00000003212	NAPSA	751.752	-0.161726	0.207975	0.464319	-0.0202852	0.874549	0.930868	0.087283	0.497435	0.810411
ENSSSCG00000003214	KCNC3	43.3269	-0.237144	0.268787	0.53987	-0.176982	0.410873	0.564804	-0.122505	0.571493	0.853618
ENSSSCG00000003216	POLD1	168.521	-0.310766	0.00309686	0.0235029	-0.172101	0.102168	0.191594	0.0593831	0.576599	0.856998
ENSSSCG00000003217	JOSD2	178.541	-0.0157305	0.830226	0.933207	-0.188652	0.011364	0.0291871	-0.0235894	0.755586	0.932611
ENSSSCG00000003218	MYBPC2	214.556	-0.000774192	0.996105	0.998469	0.0116998	0.941283	0.969314	-0.0506666	0.750151	0.930741
ENSSSCG00000003219	GARIN5A	39.7501	-0.43375	0.000532779	0.00544116	-0.0282523	0.81978	0.896029	0.0990667	0.435298	0.768093
ENSSSCG00000003222	SYT3	104.146	-0.0608901	0.624302	0.828	-0.0590757	0.636552	0.766806	-0.0675853	0.591185	0.86454
ENSSSCG00000003229	ETFB	387.173	-0.127669	0.0608113	0.218121	-0.287593	2.81e-05	0.000125782	0.00168915	0.980594	0.994836
ENSSSCG00000003230	CLDND2	7.83771	0.128808	0.568603	0.793018	-0.0368671	0.875348	0.931347	-0.496831	0.0325233	0.174867
ENSSSCG00000003231	NKG7	1679.99	-0.0795871	0.220723	0.480172	-0.174955	0.00720272	0.0195618	-0.0519282	0.426054	0.75933
ENSSSCG00000003233	ZNF175	205.253	0.0265756	0.59416	0.808878	-0.155101	0.00254437	0.00783105	-0.0372029	0.481206	0.798972
ENSSSCG00000003234		6.50225	0.100305	0.642109	0.838598	-0.252672	0.273229	0.420431	0.0803439	0.744095	0.928713
ENSSSCG00000003236		81.4509	-0.174274	0.249935	0.517034	-0.354074	0.0204743	0.0485017	0.183566	0.237179	0.580105
ENSSSCG00000003238	SPACA6	4.36863	-0.30748	0.205633	0.461087	-0.33522	0.184137	0.308918	0.296895	0.292049	0.64351
ENSSSCG00000003240		3.60364	0.106877	0.726085	0.886627	0.214142	0.489516	0.640565	0.0151277	0.961563	0.990704
ENSSSCG00000003241	ZNF614	132.187	0.0496067	0.519467	0.761012	0.396969	2.23e-07	1.35e-06	0.107185	0.16231	0.479784
ENSSSCG00000003248		36.1529	0.110115	0.289224	0.563122	0.129746	0.221489	0.356357	-0.0632616	0.555419	0.843434
ENSSSCG00000003251	NLRP12	46.9606	-0.70424	0.00835538	0.0517011	1.09312	2.67e-05	0.00011972	-0.164163	0.523573	0.824735
ENSSSCG00000003253		2090.76	-0.0231971	0.759464	0.903252	-0.224416	0.00309609	0.00933662	-0.0590843	0.436738	0.768589
ENSSSCG00000003256	PRKCG	84.8074	0.166604	0.130725	0.356588	0.0123236	0.912209	0.952992	-0.0641415	0.569089	0.852487
ENSSSCG00000003259	OSCAR	227.705	-0.0688842	0.598817	0.811757	0.381625	0.00349022	0.0103746	-0.0137571	0.916054	0.980088
ENSSSCG00000003261		219.992	-0.120362	0.0308303	0.136612	-0.140713	0.0128403	0.0324007	-0.0531339	0.356678	0.706906
ENSSSCG00000003262	TFPT	167.33	-0.155867	0.0363995	0.154112	-0.1608	0.0325802	0.0726666	-0.0164922	0.829252	0.956496
ENSSSCG00000003263	PRPF31	584.704	-0.0976681	0.16679	0.409241	-0.198983	0.00504295	0.0143777	-0.123138	0.0840346	0.322181
ENSSSCG00000003264	CNOT3	993.751	0.0131939	0.79551	0.917296	-0.0431471	0.398728	0.553633	-0.0921903	0.0723485	0.292876
ENSSSCG00000003265	LENG1	147.583	-0.118571	0.0937067	0.289805	-0.0102706	0.885353	0.937808	-0.0312749	0.664791	0.897085
ENSSSCG00000003266	TMC4	4.34054	0.0213835	0.93412	0.974736	0.380988	0.136081	0.24231	0.17103	0.509971	0.817254
ENSSSCG00000003267	MBOAT7	660.972	-0.130369	0.181884	0.431168	-0.508025	2.19e-07	1.33e-06	-0.121593	0.216547	0.554916
ENSSSCG00000003268	TSEN34	308.432	-0.111601	0.0602999	0.216773	-0.354706	4.28e-09	3.22e-08	-0.00837641	0.891881	0.974515
ENSSSCG00000003269	LENG9	73.6514	-0.328694	0.0066569	0.0432583	0.12956	0.281191	0.429582	0.190867	0.116779	0.395735
ENSSSCG00000003271	TTYH1	28.5801	-0.262019	0.196563	0.449549	-0.266644	0.192426	0.319682	-0.0427849	0.836788	0.959087
ENSSSCG00000003272		14.9315	0.0972375	0.840439	0.93637	-0.0557961	0.908596	0.951121	-0.324405	0.504926	0.814419
ENSSSCG00000003275		5.81883	0.283815	0.413185	0.68131	0.740115	0.0307239	0.0690466	-0.689691	0.0318598	0.172126
ENSSSCG00000003278		1270.12	-0.0979576	0.663512	0.851209	-0.25657	0.254593	0.397961	0.0148749	0.947354	0.988485
ENSSSCG00000003282		371.357	-0.00936016	0.941949	0.978939	0.35577	0.00560707	0.0157169	-0.031634	0.805357	0.949835
ENSSSCG00000003284	FCAR	5.31827	-0.125903	0.675051	0.856657	-0.836876	0.00990314	0.0258871	-0.318632	0.350061	0.700525
ENSSSCG00000003286		20.836	0.110098	0.596418	0.809971	-0.638592	0.00322108	0.00967109	-0.303342	0.171461	0.492903
ENSSSCG00000003288	HSPBP1	125.049	-0.0999563	0.210882	0.468323	-0.139101	0.0857954	0.165732	-0.110862	0.176894	0.500513
ENSSSCG00000003289	ISOC2	180.938	-0.0422696	0.556694	0.78522	-0.169056	0.0205206	0.0485896	-0.0765705	0.30094	0.65093
ENSSSCG00000003301	PPP6R1	2457.24	-0.15779	0.0145888	0.0791759	-0.169446	0.0087823	0.023313	-0.0145136	0.82268	0.954818
ENSSSCG00000003302		12.4511	-0.147423	0.429428	0.694901	-0.260331	0.176705	0.298865	-0.321433	0.101334	0.363685
ENSSSCG00000003317	ZNF787	104.86	-0.211772	0.00608959	0.0402356	-0.141167	0.0704414	0.14074	-0.036859	0.643935	0.887868
ENSSSCG00000003322		115.097	0.0333922	0.547922	0.779132	0.203777	0.000276806	0.0010366	0.0629219	0.269993	0.620469
ENSSSCG00000003324	ZNF471	19.0933	-0.119029	0.489161	0.737155	-0.174474	0.320011	0.472648	0.0672215	0.71066	0.91627
ENSSSCG00000003326	PEG3	10.7611	-0.0689171	0.79633	0.91762	-0.35538	0.194554	0.322602	-0.0666717	0.81253	0.951005
ENSSSCG00000003329	ACAP3	105.26	-0.142001	0.0755929	0.251877	-0.405478	8.12e-07	4.56e-06	-0.092569	0.274247	0.624567
ENSSSCG00000003331	TNFRSF4	169.78	-0.663419	0.000508257	0.00522746	0.982763	1.99e-07	1.22e-06	0.731957	0.000108118	0.00172559
ENSSSCG00000003332	SDF4	2751.48	0.208502	0.0450268	0.178179	0.0826775	0.426937	0.580906	-0.324218	0.0018343	0.0191788
ENSSSCG00000003333	C1QTNF12	4.47997	-0.294557	0.309665	0.584825	0.0851676	0.766116	0.859407	0.0953367	0.746526	0.929191
ENSSSCG00000003334	UBE2J2	627.433	0.0906222	0.0487637	0.1885	0.263127	1.13e-08	8.01e-08	-0.14116	0.00212676	0.0216025
ENSSSCG00000003338	PUSL1	35.5475	0.100424	0.683688	0.862121	-0.279223	0.2625	0.407097	-0.24301	0.332144	0.684572
ENSSSCG00000003339	INTS11	558.186	-0.0968357	0.216039	0.474828	-0.21371	0.00654036	0.0180015	-0.114346	0.147296	0.454024
ENSSSCG00000003341	TAS1R3	148.511	-0.329596	0.000741532	0.00717862	-0.466051	2.35e-06	1.24e-05	-0.0213951	0.831347	0.957433
ENSSSCG00000003342	DVL1	436.31	-0.159289	0.19884	0.453102	-0.34633	0.00532752	0.0150468	-0.240117	0.0538543	0.245223
ENSSSCG00000003343	ATAD3A	244.847	-0.190932	0.0314007	0.138564	-0.361632	5.29e-05	0.000225928	-0.125678	0.163995	0.482714
ENSSSCG00000003344	VWA1	2.97142	-0.904417	0.00843847	0.0520139	0.202504	0.511688	0.66066	0.679312	0.0447039	0.216716
ENSSSCG00000003348		342.968	-0.202754	0.000105139	0.00132109	-0.0939559	0.0738347	0.146433	0.0937292	0.0798754	0.31157
ENSSSCG00000003350	MIB2	480.492	-0.126098	0.266732	0.537534	-0.316699	0.0054058	0.0152383	-0.169504	0.137497	0.435792
ENSSSCG00000003352		1084.28	-0.00775879	0.881514	0.954465	0.00476889	0.927214	0.96162	-0.0467675	0.371767	0.718459
ENSSSCG00000003353	SLC35E2B	650.351	-0.0525584	0.376024	0.648374	-0.139799	0.0191685	0.0458501	-0.0688291	0.251469	0.597657
ENSSSCG00000003354	CCNL2	4454.91	0.0300029	0.508641	0.752598	-0.00163348	0.971326	0.986321	-0.0766281	0.0920333	0.341972
ENSSSCG00000003356	MMEL1	1.67924	-0.457309	0.730465	0.888482	-0.632062	0.635967	0.766624	0.121418	0.928471	NA
ENSSSCG00000003359	TPRG1L	191.424	-0.303404	0.000210972	0.00243463	-0.334304	5.13e-05	0.000219443	0.079431	0.345075	0.695609
ENSSSCG00000003360	WRAP73	749.21	-0.0278223	0.724087	0.885808	-0.203459	0.0100912	0.0263156	-0.142095	0.0731474	0.294714
ENSSSCG00000003362	CEP104	1696.46	0.102258	0.155176	0.39318	-0.138123	0.0553447	0.114716	-0.140017	0.052362	0.240454
ENSSSCG00000003366	CHD5	5.85946	-0.429776	0.319442	0.593317	-0.57796	0.187061	0.312707	-0.120991	0.787286	0.945165
ENSSSCG00000003368	RNF207	3.99979	-0.0775517	0.752375	0.899488	0.115887	0.640418	0.769956	0.244784	0.354101	0.704025
ENSSSCG00000003369	ICMT	596.027	-0.104524	0.00406065	0.029143	-0.288637	7.26e-15	9.12e-14	0.0668208	0.0799446	0.311607
ENSSSCG00000003374	ESPN	5.63425	-0.153113	0.545868	0.777924	0.0641413	0.800957	0.883546	0.306905	0.252829	0.599676
ENSSSCG00000003376	PLEKHG5	94.6696	-0.527165	6.27143e-07	1.3347e-05	-0.170433	0.105724	0.197082	0.414498	0.000134499	0.00208507
ENSSSCG00000003377	ACOT7	106.108	-0.233601	0.00775759	0.048834	0.0126914	0.884985	0.937543	0.146206	0.10195	0.365107
ENSSSCG00000003379	KLHL21	281.953	-0.284899	0.000641563	0.00634143	-1.29309	1.86e-51	1.22e-49	0.112245	0.20464	0.538865
ENSSSCG00000003382	TAS1R1	52.4289	-0.233676	0.0421535	0.170823	-0.4407	0.000184029	0.000713743	0.067867	0.579399	0.858963
ENSSSCG00000003383	ZBTB48	263.726	-0.287528	1.64401e-06	3.21225e-05	-0.352595	6.41e-09	4.71e-08	0.0843697	0.17593	0.499067
ENSSSCG00000003384	DNAJC11	672.921	-0.0118219	0.664406	0.851698	0.0605499	0.0282556	0.0641611	-0.0379239	0.175671	0.498861
ENSSSCG00000003385	PARK7	1715.17	-0.0363039	0.332307	0.606346	-0.0302549	0.420789	0.57463	0.0160731	0.670462	0.89865
ENSSSCG00000003386	TNFRSF9	120.004	-0.392804	0.153621	0.391046	0.68269	0.0128297	0.0323792	0.586081	0.0328194	0.175916
ENSSSCG00000003393	TMEM201	66.2682	-0.127945	0.292791	0.566408	-0.343073	0.00558061	0.0156592	-0.119884	0.34136	0.693741
ENSSSCG00000003395	PIK3CD	3243.75	-0.850711	6.95024e-35	2.13626e-32	0.234741	0.000656252	0.00228566	0.797429	7.39146e-31	2.2715e-28
ENSSSCG00000003396	CLSTN1	712.111	-0.114003	0.0219453	0.106477	-0.0817669	0.101817	0.191092	0.0450236	0.371754	0.718459
ENSSSCG00000003398	UBE4B	1150.31	-0.0269424	0.473303	0.72609	-0.054567	0.14884	0.260305	0.0979738	0.0102866	0.0740912
ENSSSCG00000003399	RBP7	2.80068	-0.0756308	0.861219	0.945064	0.420926	0.322361	0.47522	0.407932	0.348304	0.698882
ENSSSCG00000003400	NMNAT1	77.8108	-0.00661937	0.961147	0.986914	-0.0914809	0.504273	0.654098	0.0874625	0.528062	0.82862
ENSSSCG00000003401	KIF1B	1167.88	0.263148	0.00237932	0.0187906	-0.487469	2.08e-08	1.43e-07	-0.0252345	0.772431	0.938764
ENSSSCG00000003402	PGD	2594.14	-0.0163473	0.828598	0.932508	-0.281847	0.000193	0.000745462	-0.0510236	0.500289	0.811942
ENSSSCG00000003403	CENPS	40.9028	0.0530622	0.759894	0.903252	-0.0604712	0.730381	0.835918	-0.175827	0.318812	0.670778
ENSSSCG00000003404	DFFA	510.777	0.0396984	0.159774	0.399261	-0.211254	7.79e-13	8.27e-12	-0.0552409	0.0708472	0.289616
ENSSSCG00000003405	PEX14	210.328	-0.116789	0.057185	0.210278	-0.197734	0.00151622	0.00489669	-0.0207333	0.744542	0.928713
ENSSSCG00000003407	CASZ1	56.7744	-0.035341	0.697241	0.870027	0.486597	4.44e-08	2.94e-07	0.114055	0.197579	0.529616
ENSSSCG00000003410	MASP2	9.5187	-0.0520584	0.802057	0.919472	-0.247503	0.25129	0.394064	0.180301	0.430739	0.76403
ENSSSCG00000003412	EXOSC10	1006.92	0.0226657	0.337875	0.611373	0.0512998	0.0324329	0.0723684	0.00133392	0.956342	0.989451
ENSSSCG00000003413	MTOR	1357.87	0.00633327	0.835489	0.935162	-0.143631	3.21e-06	1.66e-05	0.0401379	0.199143	0.531445
ENSSSCG00000003419	MAD2L2	337.733	-0.145024	0.0730572	0.245979	0.58046	4.69e-13	5.08e-12	0.15961	0.0462301	0.221132
ENSSSCG00000003421		117.46	-0.00702518	0.938543	0.97729	0.204024	0.0253051	0.0583035	0.142227	0.122238	0.40728
ENSSSCG00000003428	MTHFR	967.042	-0.20456	0.0121764	0.0692334	-0.636352	8.01e-15	1e-13	-0.0111151	0.892622	0.974714
ENSSSCG00000003429	CLCN6	1138.09	-0.0770993	0.120244	0.339012	-0.333491	2.44e-11	2.28e-10	0.0610554	0.225615	0.565317
ENSSSCG00000003432	KIAA2013	650.052	-0.0333065	0.683467	0.861978	-0.556465	1.33e-11	1.27e-10	-0.21579	0.00904511	0.0670279
ENSSSCG00000003433	PLOD1	420.872	0.0899837	0.688568	0.864919	-0.660223	0.00333521	0.00996758	-0.176435	0.4335	0.766586
ENSSSCG00000003434	MFN2	844.857	0.281298	2.26116e-08	6.02334e-07	-0.185124	0.000278913	0.00104326	-0.374242	2.23969e-13	1.5262e-11
ENSSSCG00000003435	MIIP	389.731	0.466067	5.48592e-07	1.18169e-05	-0.359278	0.00013684	0.000545144	-0.633046	1.83712e-11	1.01384e-09
ENSSSCG00000003438	VPS13D	2332.98	0.106046	0.0416868	0.169537	0.0331166	0.525508	0.672851	-0.00621441	0.905309	0.977543
ENSSSCG00000003439	DHRS3	425.597	-0.984259	4.34426e-23	5.14328e-21	0.227028	0.021251	0.0500597	1.04778	7.1472e-26	1.41795e-23
ENSSSCG00000003451	PDPN	836.985	0.603787	0.120643	0.339598	0.91617	0.0185157	0.0445386	-0.42326	0.276413	0.627495
ENSSSCG00000003455	FHAD1	3.43101	-0.160825	0.554381	0.783557	-0.44692	0.130516	0.234517	-0.58084	0.0541318	0.245783
ENSSSCG00000003458	EFHD2	4937.29	0.427216	1.27168e-05	0.000200447	-0.767505	4.81e-15	6.18e-14	-0.699884	9.3447e-13	6.17973e-11
ENSSSCG00000003460	CASP9	466.655	-0.0464641	0.200777	0.455116	-0.355144	2.93e-21	5.69e-20	-0.0216758	0.576493	0.856998
ENSSSCG00000003461	RSC1A1	4502.06	-0.0875692	0.249421	0.51653	-0.206318	0.00668322	0.0183315	0.120193	0.114415	0.390936
ENSSSCG00000003464	DNAJC16	339.203	0.0871286	0.0564411	0.208722	-0.531214	9.32e-29	2.67e-27	-0.160065	0.00114857	0.0129965
ENSSSCG00000003465	FBLIM1	7.24597	-0.279956	0.319902	0.593431	0.711854	0.007742	0.0208352	0.327458	0.218297	0.557341
ENSSSCG00000003468	PLEKHM2	2539.72	-0.159047	0.0303851	0.135146	-0.0216112	0.768678	0.86071	0.0173912	0.813064	0.951053
ENSSSCG00000003470	FAM131C	6.95667	-0.395031	0.0861813	0.274129	-0.0619832	0.785954	0.873018	-0.135258	0.561967	0.847895
ENSSSCG00000003471	EPHA2	4.45013	-0.237476	0.541826	0.775698	0.0463977	0.904899	0.948704	-0.0722673	0.853783	0.964521
ENSSSCG00000003472	ARHGEF19	12.8724	-0.211525	0.153741	0.391046	-0.505035	0.00145015	0.00470423	0.209992	0.233602	0.575477
ENSSSCG00000003473	CPLANE2	16.7528	-0.218029	0.105111	0.311572	-0.573459	7.22e-05	0.000302056	0.041837	0.790638	0.946652
ENSSSCG00000003476		10.9828	0.0535071	0.912067	0.967452	0.292996	0.545373	0.689503	-0.135718	0.779022	0.941532
ENSSSCG00000003477	NECAP2	3039.3	-0.0538126	0.342642	0.61553	-0.266599	2.69e-06	1.41e-05	0.0187664	0.741654	0.928207
ENSSSCG00000003478	CROCC	105.08	-0.139714	0.206304	0.461993	-0.334989	0.00277499	0.00845296	-0.0645073	0.570382	0.853069
ENSSSCG00000003483	PADI4	7.43277	-0.875214	0.226906	0.489013	-1.8846	0.0110283	0.0284527	-0.279869	0.712246	0.917225
ENSSSCG00000003485	RCC2	2134.3	-0.0765298	0.00814147	0.0506859	-0.0353224	0.223884	0.359488	0.0281841	0.335299	0.687845
ENSSSCG00000003486	ARHGEF10L	1010.52	-0.0445032	0.817571	0.927523	-0.574511	0.00292619	0.00886622	-0.248597	0.198189	0.530251
ENSSSCG00000003488	UBR4	7637.31	0.0576462	0.167533	0.410183	0.101112	0.015539	0.0382622	-0.00625765	0.881027	0.972771
ENSSSCG00000003489	EMC1	1402.31	0.128788	8.79777e-07	1.79585e-05	0.0172572	0.51563	0.663765	-0.133951	5.20651e-07	1.46765e-05
ENSSSCG00000003491	AKR7A2	921.31	-0.0211077	0.897705	0.961985	-0.592528	0.000312858	0.00115617	-0.100048	0.54325	0.837163
ENSSSCG00000003492	SLC66A1	779.203	-0.282677	0.00385941	0.0279718	-1.25283	4.7e-37	1.95e-35	-0.0147757	0.88169	0.973218
ENSSSCG00000003493	CAPZB	3893.71	-0.0462482	0.156068	0.394229	-0.0452373	0.166199	0.28459	0.0486684	0.137665	0.436147
ENSSSCG00000003505	DDOST	2217.96	-0.0134339	0.713463	0.8801	0.00655787	0.858116	0.920364	-0.0310788	0.398321	0.737801
ENSSSCG00000003506	PINK1	578.366	-0.0595615	0.0910336	0.284476	-0.348777	5.68e-22	1.15e-20	0.0499861	0.181378	0.507323
ENSSSCG00000003509	SH2D5	2.59325	0.134182	0.709685	0.877278	0.632706	0.0702298	0.140433	-0.585242	0.0611711	NA
ENSSSCG00000003511	HP1BP3	3082.68	-0.0077607	0.835951	0.935353	0.127888	0.000651141	0.00227013	0.105301	0.00509928	0.0433882
ENSSSCG00000003512	EIF4G3	3504.05	0.0298275	0.491131	0.738314	0.174502	5.68e-05	0.000241122	0.0731665	0.0917652	0.341543
ENSSSCG00000003513	ECE1	4045.2	0.313786	0.0200349	0.0999206	0.991613	1.96e-13	2.21e-12	-0.295592	0.0283365	0.157925
ENSSSCG00000003514	HSPG2	24.8014	-0.0960016	0.689524	0.865248	1.70697	8.45e-14	9.74e-13	0.284838	0.194935	0.526488
ENSSSCG00000003520	CDC42	8515.61	-0.0525664	0.249723	0.516779	0.20708	5.77e-06	2.87e-05	0.0874917	0.0554676	0.249525
ENSSSCG00000003524	C1QA	747.022	-0.0786982	0.812938	0.925117	-0.282153	0.396305	0.551563	-0.0196649	0.952869	0.989451
ENSSSCG00000003527	EPHB2	15.668	-0.270168	0.361065	0.632114	-0.111245	0.707476	0.818778	-0.135054	0.651001	0.890595
ENSSSCG00000003531	KDM1A	806.466	-0.0116282	0.741958	0.894909	-0.0546365	0.125724	0.227545	-0.00635533	0.860316	0.966743
ENSSSCG00000003532	LUZP1	197.711	-0.0892639	0.412737	0.681063	0.315811	0.00365784	0.0108105	-0.101041	0.351505	0.701834
ENSSSCG00000003539	GRHL3	186.755	-0.181072	0.110756	0.322619	-0.132976	0.242919	0.383768	0.0733082	0.522867	0.824581
ENSSSCG00000003543	NIPAL3	1138.8	-0.0980563	0.0612102	0.219257	-0.0395263	0.451435	0.604535	0.166116	0.00165349	0.0175696
ENSSSCG00000003549	LDLRAP1	1831.65	-0.793989	4.03778e-16	2.5918e-14	-0.0624405	0.521755	0.669547	0.6902	1.60225e-12	1.03342e-10
ENSSSCG00000003551	PAQR7	29.9	-0.44824	0.000166338	0.00197811	-0.173433	0.1444	0.253927	0.335861	0.00809381	0.0619524
ENSSSCG00000003552	AUNIP	5.65924	0.355376	0.171989	0.416562	0.747559	0.00363063	0.010746	0.296753	0.24146	0.586456
ENSSSCG00000003553	MTFR1L	1276.12	0.0174711	0.683869	0.862213	-0.125308	0.00369248	0.0109068	0.0333164	0.443345	0.773463
ENSSSCG00000003554	SELENON	617.52	0.0100446	0.927078	0.973042	-0.628136	1.21e-08	8.6e-08	-0.0269833	0.807486	0.950242
ENSSSCG00000003555	HMGN2	4029.48	-0.0141593	0.743764	0.895879	0.0870885	0.0445254	0.0950894	0.00786733	0.856124	0.965071
ENSSSCG00000003558	RPS6KA1	4698.94	-0.166724	0.022295	0.107656	0.4348	2.47e-09	1.91e-08	0.13893	0.0567299	0.253026
ENSSSCG00000003559	ARID1A	5027.14	-0.056978	0.146751	0.381329	-0.0091669	0.815567	0.892822	0.0765562	0.0518374	0.239064
ENSSSCG00000003561	ZDHHC18	872.966	-0.182288	0.00537279	0.0366041	-0.250396	0.000137854	0.000548771	0.0476008	0.471141	0.793303
ENSSSCG00000003564	GPATCH3	547.951	-0.0422908	0.249368	0.51653	0.118661	0.00128934	0.00422026	-0.0388321	0.295654	0.646758
ENSSSCG00000003566	NUDC	1015.43	-0.0575603	0.128978	0.353474	-0.0222453	0.559459	0.702367	-0.0264816	0.490272	0.805743
ENSSSCG00000003569	SLC9A1	1303.32	0.455855	7.70798e-07	1.59996e-05	-0.161797	0.0802732	0.157135	-0.546953	3.32965e-09	1.36255e-07
ENSSSCG00000003570	WDTC1	1101.39	-0.0384067	0.293946	0.567502	-0.167047	6.09e-06	3.02e-05	0.0262271	0.482715	0.800084
ENSSSCG00000003572	SYTL1	201.684	-0.657538	2.55725e-12	1.15459e-10	-0.414325	1.03e-05	4.93e-05	0.397485	3.49468e-05	0.00064136
ENSSSCG00000003573	MAP3K6	24.9322	2.24098	1.0679e-35	3.48332e-33	-1.19499	1.03e-07	6.57e-07	-1.54767	4.96454e-12	2.9812e-10
ENSSSCG00000003577	WASF2	3997.41	0.349718	1.17688e-19	1.06875e-17	-0.058695	0.129423	0.232999	-0.307212	2.11427e-15	1.7626e-13
ENSSSCG00000003578	FGR	1311.5	-0.303207	0.00239827	0.0189198	-0.114911	0.249983	0.392406	0.0675427	0.499476	0.811642
ENSSSCG00000003580	EYA3	1781.5	0.0376476	0.668899	0.853438	0.533577	1.32e-09	1.04e-08	0.0397403	0.65128	0.890595
ENSSSCG00000003582	SMPDL3B	3324.61	0.184361	0.133074	0.360128	1.73932	1.09e-45	6.09e-44	-0.0976122	0.425217	0.75902
ENSSSCG00000003583	RPA2	844.257	0.128833	0.0112517	0.064899	0.0406387	0.426495	0.580587	-0.103085	0.0442121	0.215131
ENSSSCG00000003584	THEMIS2	1369.88	-0.144983	0.240773	0.506684	1.11935	1.13e-19	2.02e-18	0.0518296	0.673867	0.900616
ENSSSCG00000003586	EPB41	7430.62	0.154934	0.00112797	0.0102028	0.105041	0.0273545	0.0623869	-0.0599093	0.208377	0.5441
ENSSSCG00000003589	MECR	140.039	0.124835	0.0435034	0.174633	-0.0683938	0.282733	0.431381	-0.107274	0.097586	0.355194
ENSSSCG00000003590	PTPRU	3.64387	0.362277	0.205404	0.460897	0.240953	0.421718	0.575604	-0.632123	0.0250728	0.144256
ENSSSCG00000003591	PUM1	2362.9	0.0286527	0.422719	0.68931	0.107941	0.00257511	0.00791043	0.0325657	0.36441	0.713043
ENSSSCG00000003592	SDC3	623.054	-0.238018	0.297416	0.572309	-1.72154	5.59e-14	6.56e-13	-0.128124	0.576782	0.857107
ENSSSCG00000003596	SNRNP40	938.27	-0.0296105	0.41116	0.679631	0.142231	8.18e-05	0.000338836	0.0523099	0.149986	0.459038
ENSSSCG00000003600	TINAGL1	2.70001	1.51093	0.0184682	0.0941881	0.869809	0.187627	0.313424	-0.366301	0.562778	0.848362
ENSSSCG00000003603	COL16A1	62.9832	-0.0131272	0.930237	0.973664	-0.0382965	0.799821	0.882769	-0.0994412	0.512892	0.819
ENSSSCG00000003604	ADGRB2	3.0479	-0.192364	0.600947	0.813151	-0.374841	0.327666	0.480616	-0.269161	0.495276	0.808674
ENSSSCG00000003608	LCK	2591.67	-0.656775	1.59892e-11	6.60351e-10	-0.076386	0.432955	0.586334	0.590568	1.41718e-09	6.05215e-08
ENSSSCG00000003610	IQCC	129.724	-0.101267	0.146266	0.380955	-0.0548626	0.436589	0.589757	0.0492617	0.494478	0.807971
ENSSSCG00000003612	EIF3I	1620.16	-0.126883	0.0248996	0.116434	0.0825954	0.144356	0.253878	0.0863434	0.127799	0.416841
ENSSSCG00000003613	HDAC1	2967.63	-0.270128	1.49039e-16	9.80284e-15	0.12909	7.71e-05	0.00032069	0.175299	8.90499e-08	2.8956e-06
ENSSSCG00000003616	FAM167B	3.37281	-0.224944	0.628697	0.830451	0.717057	0.10222	0.191645	-1.29616	0.00104382	0.0120116
ENSSSCG00000003617	TXLNA	747.541	-0.0784301	0.0186201	0.0946037	0.0777685	0.0201182	0.0478068	0.0911807	0.00717933	0.0562327
ENSSSCG00000003619	AZIN2	49.9655	0.147602	0.307439	0.58248	-0.371101	0.012527	0.0317417	-0.3524	0.018881	0.117476
ENSSSCG00000003620	TRIM62	141.746	-0.114003	0.0783046	0.257519	-0.101786	0.121246	0.22094	0.0554093	0.411272	0.748861
ENSSSCG00000003621	ZSCAN20	322.077	0.131326	0.0136002	0.0752936	0.173522	0.00121786	0.00400763	-0.0973022	0.070038	0.288341
ENSSSCG00000003627	ZMYM4	804.516	-0.00781306	0.870938	0.949693	-0.0268111	0.579098	0.718986	0.062495	0.199378	0.531889
ENSSSCG00000003628	CLSPN	273.191	-0.123323	0.0553037	0.205984	-0.12708	0.0501073	0.1051	0.138773	0.0356011	0.185481
ENSSSCG00000003630	AGO3	2132.2	-0.0182969	0.716546	0.882054	-0.00420407	0.933614	0.965461	0.0992273	0.0499057	0.233206
ENSSSCG00000003634	ADPRS	212.909	-0.0502054	0.308337	0.583541	-0.304091	2.55e-09	1.96e-08	-0.0298926	0.572142	0.853781
ENSSSCG00000003637	MAP7D1	1687.57	-0.369721	2.49966e-09	7.74266e-08	-0.472251	2.98e-14	3.57e-13	0.133002	0.0331965	0.1772
ENSSSCG00000003642	INPP5B	3042.44	-0.0705394	0.0918027	0.285931	-0.00603024	0.88554	0.93782	0.0968309	0.0211614	0.127956
ENSSSCG00000003643	SF3A3	1516.18	-0.0297615	0.32749	0.601452	0.0910665	0.00282058	0.00857712	0.0251971	0.411389	0.748861
ENSSSCG00000003644	FHL3	211.668	-0.365822	8.8769e-06	0.000145967	-0.853512	2.92e-24	6.67e-23	0.167024	0.0541242	0.245783
ENSSSCG00000003645	UTP11	788.011	-0.0752582	0.0379452	0.158581	-0.120495	0.0010043	0.00337078	0.0478574	0.198435	0.530639
ENSSSCG00000003648	RRAGC	2289.85	-0.0353618	0.37373	0.645552	-0.227365	1.24e-08	8.75e-08	-0.00823476	0.837421	0.959282
ENSSSCG00000003650	GJA9	2.61178	-0.160257	0.639667	0.837195	-0.736967	0.0500643	0.105061	0.225785	0.594367	NA
ENSSSCG00000003651	RHBDL2	35.9488	0.0282735	0.880433	0.953981	-0.350507	0.0670797	0.135256	-0.0426561	0.826579	0.956096
ENSSSCG00000003652	AKIRIN1	1718.39	0.0262955	0.427285	0.693256	0.197112	2.81e-09	2.15e-08	0.0195452	0.556659	0.844172
ENSSSCG00000003653	NDUFS5	873.496	0.0706991	0.0722268	0.244059	0.087498	0.0270142	0.0617076	-0.058589	0.140301	0.441697
ENSSSCG00000003654	MACF1	12416.4	0.131577	0.0490379	0.189089	0.0778462	0.244311	0.385433	-0.0391935	0.557799	0.845228
ENSSSCG00000003655		35.8275	-0.286783	0.00846475	0.0521357	-0.0270795	0.803535	0.88504	0.19832	0.0809408	0.314395
ENSSSCG00000003660	PABPC4	1027.19	0.206716	2.53357e-10	9.03886e-09	0.311664	2.26e-21	4.42e-20	-0.112954	0.000552587	0.00702978
ENSSSCG00000003662	NT5C1A	5.16499	0.0975041	0.70434	0.874101	0.00328038	0.990175	0.995469	-0.111044	0.68273	0.904699
ENSSSCG00000003663	HPCAL1	274.453	0.142382	0.184308	0.433269	0.449336	2.75e-05	0.00012333	0.0721081	0.500596	0.812199
ENSSSCG00000003664	PPIE	726.093	0.0164935	0.599627	0.812327	-0.0237035	0.457106	0.609843	-0.0024726	0.939138	0.986774
ENSSSCG00000003667	TRIT1	467.872	0.256314	1.40491e-10	5.16199e-09	-0.365453	1.59e-18	2.61e-17	-0.0797657	0.0620107	0.267371
ENSSSCG00000003669	MFSD2A	24.627	-0.59239	0.0266237	0.122949	2.88298	2.89e-37	1.2e-35	0.251412	0.204498	0.538865
ENSSSCG00000003670	RLF	1083.88	0.0888414	0.0816765	0.264687	0.37105	3.46e-13	3.79e-12	0.0578643	0.256457	0.604883
ENSSSCG00000003672	CAP1	10905.8	-0.10001	0.000721911	0.00702699	0.0278621	0.346421	0.501027	0.125405	2.32121e-05	0.000444747
ENSSSCG00000003673	SEH1L	2524.58	0.123815	0.00655001	0.0428	0.100242	0.0280081	0.0637083	-0.00807678	0.859673	0.966611
ENSSSCG00000003679	PPP4R1	831.921	-0.180117	0.00105499	0.00966397	0.385166	1.95e-12	2.01e-11	0.153841	0.00497732	0.0426514
ENSSSCG00000003680	RALBP1	1373.79	-0.0522545	0.0161064	0.0854396	-0.0290397	0.186558	0.312159	0.0349585	0.118952	0.400674
ENSSSCG00000003682	ANKRD12	5841.85	-0.00913896	0.874965	0.951289	0.137441	0.0179785	0.0434721	0.108972	0.0607908	0.264357
ENSSSCG00000003684	MTCL1	265.945	0.209092	0.259388	0.528381	-0.08564	0.644833	0.773577	-0.138766	0.455568	0.782321
ENSSSCG00000003687	EPB41L3	1031.2	0.11782	0.409302	0.678293	-0.897517	3.61e-10	3.02e-09	-0.0865811	0.546116	0.837795
ENSSSCG00000003691	MYL12A	6368.43	0.159348	0.000891421	0.00841062	0.295939	6.86e-10	5.56e-09	-0.118391	0.0135558	0.0919421
ENSSSCG00000003693	MYOM1	16.2847	0.425733	0.0958209	0.293955	-0.232147	0.379025	0.53374	-0.3096	0.24464	0.589792
ENSSSCG00000003694	EMILIN2	10376.4	-0.0320811	0.803484	0.920381	1.80081	2.25e-44	1.21e-42	0.249215	0.0530488	0.242896
ENSSSCG00000003697	NDC80	28.7846	-0.0136146	0.943792	0.979585	0.127781	0.5097	0.658944	0.0156831	0.93596	0.984848
ENSSSCG00000003699	GREB1L	143.145	0.0765007	0.859281	0.944291	-0.127928	0.767018	0.859755	-0.0696639	0.871892	0.969608
ENSSSCG00000003700	ESCO1	1126.46	0.000271369	0.99622	0.998469	0.07947	0.166082	0.284451	0.0449059	0.435123	0.768069
ENSSSCG00000003701	SNRPD1	566.211	-0.0286421	0.506188	0.750508	0.419151	1.14e-22	2.38e-21	-0.00330969	0.938071	0.986401
ENSSSCG00000003705	CABLES1	176.331	-0.649118	2.29526e-05	0.000335638	0.082947	0.586842	0.725069	0.776557	4.6504e-07	1.318e-05
ENSSSCG00000003707	NPC1	3415.42	-0.15467	0.130109	0.355315	0.740903	3.99e-13	4.35e-12	0.17933	0.0789521	0.309819
ENSSSCG00000003708	ANKRD29	41.4163	-0.00926644	0.947559	0.981533	-0.945532	1.91e-10	1.64e-09	0.321511	0.0432569	0.211798
ENSSSCG00000003709	LAMA3	5.59502	0.000791974	0.998316	0.999379	0.442959	0.230177	0.367562	-1.94077	4.16067e-09	1.68502e-07
ENSSSCG00000003710	TTC39C	668.29	-0.182835	0.000924967	0.00866574	-0.0432935	0.433714	0.586766	0.286886	2.91606e-07	8.53718e-06
ENSSSCG00000003711	CABYR	74.4025	0.00527782	0.952296	0.98324	0.0337532	0.705843	0.817876	0.0920555	0.313964	0.664888
ENSSSCG00000003712	OSBPL1A	1073.27	0.0940806	0.165985	0.408444	-0.0670246	0.325111	0.477729	0.0222312	0.744831	0.928713
ENSSSCG00000003713	IMPACT	248.516	0.0628051	0.601661	0.813428	0.100342	0.405279	0.559828	0.0214109	0.859381	0.966548
ENSSSCG00000003715	ZNF521	6.56587	0.0264901	0.933063	0.974333	-0.794895	0.0175895	0.0426282	0.0140082	0.968432	0.99191
ENSSSCG00000003716	SS18	2185.92	-0.0724361	0.111216	0.323251	0.0463666	0.308423	0.460197	0.138493	0.00242324	0.0241445
ENSSSCG00000003718	TAF4B	373.081	0.0633926	0.273618	0.545156	0.360709	4.42e-10	3.66e-09	0.0730669	0.206625	0.541754
ENSSSCG00000003719	KCTD1	80.3776	-0.000542717	0.993607	0.997602	-0.111345	0.112432	0.207553	-0.0644173	0.373469	0.719718
ENSSSCG00000003722	CDH2	12.5562	0.213716	0.413691	0.681694	0.217909	0.409438	0.563656	-0.141201	0.592351	0.86531
ENSSSCG00000003728	TRAPPC8	1839.43	0.0413322	0.237933	0.502894	-0.040999	0.24418	0.385302	0.0122479	0.72936	0.922955
ENSSSCG00000003729	RNF125	2017.56	-0.0432938	0.59051	0.806126	-0.234135	0.00365408	0.0108034	0.220633	0.00627629	0.0510399
ENSSSCG00000003730	RNF138	706.277	-0.00849129	0.89243	0.959227	0.104268	0.0973632	0.184355	0.0490989	0.436449	0.768589
ENSSSCG00000003731	GAREM1	218.786	0.0557266	0.640478	0.83798	0.223468	0.0613095	0.125372	0.0519593	0.663945	0.897042
ENSSSCG00000003733	KLHL14	16.5921	-0.194659	0.330223	0.604456	-0.203711	0.315445	0.467696	0.051526	0.805168	0.949824
ENSSSCG00000003738	MAPRE2	1764.56	0.393859	4.59418e-12	2.03404e-10	-0.0337416	0.555127	0.69852	-0.306283	8.52922e-08	2.78497e-06
ENSSSCG00000003740	ZSCAN30	13.6977	0.00213027	0.990071	0.996616	0.030259	0.862367	0.923313	0.147102	0.416663	0.75311
ENSSSCG00000003741		230.924	-0.0393053	0.569862	0.793366	-0.11485	0.100369	0.188884	0.0569338	0.422387	0.757952
ENSSSCG00000003743	GALNT1	1723.31	0.0528176	0.427178	0.693156	-0.0420217	0.528209	0.674939	0.0184891	0.781738	0.94256
ENSSSCG00000003744	MOCOS	38.4445	0.0666206	0.837949	0.935588	1.81708	1.25e-08	8.84e-08	-0.393548	0.206398	0.541492
ENSSSCG00000003746		14.4552	-0.0634264	0.844044	0.938219	0.172814	0.592066	0.729832	0.0111611	0.972493	0.992716
ENSSSCG00000003747	KIAA1328	89.235	0.0821306	0.187614	0.437182	0.0158046	0.805948	0.886603	0.0802207	0.229383	0.570014
ENSSSCG00000003749	PIK3C3	827.988	0.0423538	0.310102	0.585374	0.0518269	0.216897	0.350592	0.0701886	0.0971412	0.354233
ENSSSCG00000003755	MCOLN2	1098.05	1.21813	8.38633e-58	7.88463e-55	0.199748	0.00912894	0.024117	-1.10765	5.83262e-48	5.0786e-45
ENSSSCG00000003756	LPAR3	27.2416	0.700886	1.05288e-05	0.000169298	0.637819	8.03e-05	0.000333083	-0.439553	0.00450685	0.0393733
ENSSSCG00000003757	SSX2IP	247.338	-0.0403368	0.587612	0.804444	0.0480869	0.519669	0.667836	0.151998	0.044079	0.21455
ENSSSCG00000003758	CTBS	2.15526	0.322293	0.459742	0.717514	0.244297	0.586216	0.724702	-0.275093	0.532967	NA
ENSSSCG00000003760	TTLL7	24.3969	0.221301	0.351651	0.623939	-0.687637	0.00505475	0.0144037	-0.262028	0.294084	0.645724
ENSSSCG00000003761	ADGRL2	4239.62	-0.093313	0.421069	0.687824	-0.399435	0.000575735	0.00202687	0.0404864	0.727242	0.922829
ENSSSCG00000003763	IFI44	1955.51	0.0305415	0.817385	0.927465	2.39855	6e-74	7.55e-72	0.276312	0.0355703	0.185436
ENSSSCG00000003766	DNAJB4	534.218	0.00522264	0.957785	0.985342	0.97676	2.47e-23	5.33e-22	0.197176	0.0437565	0.21351
ENSSSCG00000003768	NEXN	10.0664	-0.178955	0.632295	0.832649	1.45661	4.57e-05	0.000197416	0.258056	0.456129	0.782674
ENSSSCG00000003770	MIGA1	96.7526	0.108603	0.163238	0.405067	0.0528911	0.504939	0.65459	0.00595138	0.941118	0.987187
ENSSSCG00000003771	FUBP1	3000.87	0.048977	0.430496	0.695176	0.206415	0.000895242	0.00303407	0.00890866	0.886052	0.973857
ENSSSCG00000003772	ZZZ3	1223.16	0.0852343	0.0500421	0.191758	0.091968	0.0351472	0.07758	0.023397	0.59336	0.865829
ENSSSCG00000003775	MSH4	1273.92	0.110741	0.00215846	0.0173447	0.0871974	0.0163328	0.0399216	-0.0562244	0.122795	0.408179
ENSSSCG00000003776	ACADM	1327.12	0.0188602	0.812438	0.925019	-0.0132161	0.868093	0.926537	0.034931	0.661149	0.895321
ENSSSCG00000003777	SLC44A5	4.52074	-0.0829601	0.773476	0.908601	0.407843	0.147675	0.258549	0.223041	0.434835	0.768047
ENSSSCG00000003779	TYW3	134.398	0.0889392	0.107535	0.315928	0.150689	0.00731517	0.0198368	-0.0488805	0.388927	0.730214
ENSSSCG00000003780	CRYZ	87.6939	0.0419488	0.754742	0.900605	-0.132221	0.329377	0.482311	-0.0562232	0.680781	0.904074
ENSSSCG00000003783	FPGT	546.259	-0.0427295	0.562322	0.788363	-0.231755	0.00177579	0.00564826	0.0709461	0.342306	0.694475
ENSSSCG00000003784	LRRIQ3	6.58735	-0.122004	0.587287	0.804336	-0.868338	0.000514229	0.00182562	-0.0096821	0.971935	0.992716
ENSSSCG00000003787	ZRANB2	4469.94	0.0873056	0.180844	0.429996	0.173605	0.00781196	0.0210023	-0.0374902	0.565733	0.850461
ENSSSCG00000003788	PTGER3	14.7093	0.560082	0.109406	0.31956	-0.448771	0.213082	0.346177	-0.614413	0.0893645	0.335878
ENSSSCG00000003789	CTH	32.6057	0.289992	0.0674944	0.234056	1.34179	1.51e-18	2.49e-17	0.131066	0.364954	0.713351
ENSSSCG00000003790	ANKRD13C	408.611	0.114564	0.0183883	0.0939412	0.0727101	0.138728	0.246065	-0.0254375	0.607234	0.871855
ENSSSCG00000003791	SRSF11	8788.57	0.12457	0.00518458	0.0355644	0.161835	0.000283404	0.00105808	-0.0182629	0.682145	0.904699
ENSSSCG00000003792		135.582	0.0379409	0.647565	0.841599	0.146846	0.0783642	0.153926	0.137443	0.103371	0.367963
ENSSSCG00000003795	WLS	574.56	-0.0248438	0.806946	0.922364	-0.105247	0.301535	0.452232	-0.157482	0.122656	0.408059
ENSSSCG00000003797	DIRAS3	7.66112	0.131618	0.467508	0.722788	0.0059643	0.975061	0.988294	0.00233848	0.99061	0.99831
ENSSSCG00000003798	SERBP1	5209.24	-0.022989	0.39858	0.668049	0.0961208	0.0004229	0.00152269	0.00788974	0.772742	0.938867
ENSSSCG00000003799	IL12RB2	584.244	0.181318	0.525638	0.76584	0.819981	0.00409088	0.0119555	0.207152	0.468141	0.791367
ENSSSCG00000003801	IL23R	172.572	-0.359689	0.0604934	0.217273	3.26628	5.75e-72	6.81e-70	0.326479	0.0624209	0.26818
ENSSSCG00000003805	PDE4B	4242.64	0.0356004	0.641853	0.838598	0.911834	8.8e-33	3.01e-31	-0.0136858	0.857816	0.965705
ENSSSCG00000003806	LEPROT	1473.81	0.0571353	0.350929	0.62335	-0.355907	7.24e-09	5.27e-08	-0.0500075	0.418114	0.754704
ENSSSCG00000003809	JAK1	17871.7	0.359509	1.17082e-08	3.27727e-07	0.36748	5.55e-09	4.11e-08	-0.289294	4.42803e-06	0.000100805
ENSSSCG00000003812	EFCAB7	1426.5	-0.0186428	0.511997	0.754982	-0.0793937	0.00567428	0.0158802	-0.00423935	0.883895	0.973802
ENSSSCG00000003815	ALG6	190.575	0.0756847	0.177627	0.425511	-0.118239	0.0402261	0.0872959	-0.0851806	0.147061	0.453806
ENSSSCG00000003816	ATG4C	632.419	0.789636	1.30089e-18	1.06082e-16	-0.652402	7.15e-13	7.61e-12	-0.889901	1.30472e-22	2.00479e-20
ENSSSCG00000003818	DOCK7	495.28	0.131221	0.172374	0.417242	-0.381772	7.94e-05	0.000329666	-0.0870349	0.370534	0.717227
ENSSSCG00000003820	USP1	2044.2	0.0217021	0.509545	0.7532	-0.0313462	0.343126	0.497884	0.0208501	0.530681	0.830017
ENSSSCG00000003821	KANK4	3.71429	-1.13136	0.00200846	0.0163033	-2.09416	3.48e-07	2.06e-06	0.50383	0.308098	0.658654
ENSSSCG00000003825		118.391	0.0687846	0.766543	0.906749	-0.123995	0.593472	0.731057	-0.00941153	0.967763	0.991873
ENSSSCG00000003828	FGGY	116.951	0.0275814	0.682982	0.861706	-0.0690454	0.317715	0.470364	-0.00187764	0.978831	0.994197
ENSSSCG00000003830	MYSM1	3333.11	0.165757	0.00114499	0.0103275	0.185646	0.000273587	0.00102598	-0.0364648	0.47488	0.79583
ENSSSCG00000003831	OMA1	106.809	-0.00356977	0.951987	0.983181	-0.0941991	0.123921	0.224995	-0.00636534	0.920014	0.98111
ENSSSCG00000003839	PLPP3	183.58	-0.912052	7.93991e-08	1.94042e-06	0.470273	0.00519284	0.0147577	0.505694	0.00271098	0.0265889
ENSSSCG00000003843	PARS2	185.353	0.0713394	0.317526	0.591943	-0.277741	0.000142574	0.000565448	-0.123818	0.095257	0.349722
ENSSSCG00000003844	TTC4	414.465	0.0602302	0.1034	0.308077	0.155283	3.21e-05	0.000142199	-0.00034157	0.992772	0.998506
ENSSSCG00000003846	GLIS1	3.19569	0.347484	0.452026	0.711586	1.78623	2.89e-05	0.000129319	-0.0120556	0.974227	0.992926
ENSSSCG00000003848	LRP8	207.736	-0.306088	0.0177423	0.0910644	-0.130157	0.313667	0.465794	0.173665	0.181488	0.507487
ENSSSCG00000003849	MAGOH	505.188	-0.0323454	0.481726	0.731228	0.346152	3.92e-14	4.64e-13	0.0896399	0.050506	0.234943
ENSSSCG00000003850	CZIB	245.47	0.0215463	0.614488	0.8218	-0.105479	0.016637	0.0405411	0.0577289	0.205669	0.540395
ENSSSCG00000003851	CPT2	268.999	-0.0517771	0.264286	0.534424	-0.353267	1.83e-13	2.06e-12	-0.0183347	0.712421	0.917225
ENSSSCG00000003857	ZYG11B	792.304	0.0249818	0.613631	0.821587	-0.183878	0.000228496	0.000869883	0.0256549	0.610477	0.873232
ENSSSCG00000003859	TUT4	2301.98	0.0292142	0.654523	0.844875	0.101592	0.11991	0.219157	0.0752505	0.24985	0.595211
ENSSSCG00000003861	ORC1	92.1416	-0.0630433	0.594359	0.808962	0.00820405	0.945028	0.97153	0.0142923	0.905217	0.977543
ENSSSCG00000003862	CC2D1B	1856.74	0.021959	0.583405	0.801571	-0.158011	8.65e-05	0.000356114	-0.0451362	0.264468	0.614074
ENSSSCG00000003863	ZFYVE9	308.141	0.20546	0.0371798	0.156339	0.521789	1.18e-07	7.43e-07	-0.216471	0.0271407	0.152793
ENSSSCG00000003867	TXNDC12	497.586	0.0544661	0.394923	0.66492	-0.0113913	0.859535	0.92133	0.00463047	0.942968	0.987638
ENSSSCG00000003870	NRDC	1614.53	-0.0827203	0.0262514	0.121511	-0.0526795	0.158388	0.273826	0.12014	0.00141049	0.0154053
ENSSSCG00000003872	EPS15	4228.55	0.0557451	0.241515	0.507717	-0.0654513	0.169674	0.289609	-0.00582231	0.902903	0.976712
ENSSSCG00000003875	TTC39A	14.3002	-0.328032	0.0167456	0.0877239	0.157603	0.235382	0.374451	0.216339	0.121801	0.406426
ENSSSCG00000003876	CDKN2C	120.247	-0.197576	0.00302662	0.0230574	-0.288934	2.27e-05	0.000102727	0.135594	0.0573584	0.254792
ENSSSCG00000003877	FAF1	443.393	0.0474724	0.0882924	0.278449	0.085753	0.00259583	0.00796643	0.0378505	0.195484	0.526801
ENSSSCG00000003881	SPATA6	14.6618	0.00447228	0.97979	0.993643	-1.14741	6.09e-09	4.48e-08	-0.0364227	0.866039	0.967567
ENSSSCG00000003885	CMPK1	798.111	0.0347768	0.515294	0.757569	-0.0127778	0.811911	0.890589	0.0281543	0.602017	0.869129
ENSSSCG00000003888	STIL	230.402	0.03633	0.614782	0.821852	0.0579504	0.425212	0.579234	0.0496333	0.498448	0.810928
ENSSSCG00000003895	EFCAB14	2179.21	0.0440492	0.0850646	0.271863	0.0686394	0.00761744	0.0205381	-0.0187435	0.468534	0.791734
ENSSSCG00000003897	MOB3C	491.538	-0.108937	0.210141	0.467392	0.883196	1.3e-24	3.02e-23	0.0906083	0.290946	0.642887
ENSSSCG00000003898	MKNK1	789.835	0.0365457	0.535844	0.771768	-0.655334	5.95e-28	1.63e-26	-0.0941921	0.11927	0.401218
ENSSSCG00000003901	FAAH	15.2632	-0.165208	0.415444	0.682986	-0.0984481	0.63113	0.762559	0.0202659	0.923042	0.981997
ENSSSCG00000003903		997.517	0.00935718	0.763318	0.905219	0.0733454	0.0190536	0.0456367	-0.00406539	0.897446	0.975585
ENSSSCG00000003904	LRRC41	558.059	-0.0128102	0.804347	0.920843	-0.277782	1.13e-07	7.11e-07	-0.0449811	0.396133	0.73674
ENSSSCG00000003905	RAD54L	79.6371	0.0842132	0.311915	0.587038	0.0984871	0.244084	0.385276	-0.0252078	0.768298	0.937236
ENSSSCG00000003909	PIK3R3	61.2553	-0.386375	0.00396347	0.028548	-0.145046	0.279442	0.427522	0.189255	0.166662	0.486786
ENSSSCG00000003913	MAST2	189.59	0.0518169	0.640922	0.838242	-0.184466	0.0993549	0.187263	-0.157128	0.162387	0.479844
ENSSSCG00000003914	PRDX1	6177.29	-0.041453	0.584868	0.802468	0.0122585	0.871685	0.928686	-0.0147332	0.846119	0.961864
ENSSSCG00000003917	TESK2	647.912	-0.341324	0.000373294	0.00400695	-0.435951	5.75e-06	2.86e-05	0.237329	0.0141098	0.0947076
ENSSSCG00000003918	TOE1	248.596	-0.00450013	0.935774	0.975525	0.281052	4.61e-07	2.67e-06	-0.138217	0.0127055	0.0874541
ENSSSCG00000003919	MUTYH	487.334	-0.0830775	0.21017	0.467392	-0.158956	0.0171145	0.0415779	-0.068801	0.30516	0.655804
ENSSSCG00000003920	HPDL	18.6329	-0.135506	0.396545	0.666314	0.0377308	0.814526	0.892355	-0.233156	0.148376	0.456247
ENSSSCG00000003921	ZSWIM5	7.1292	0.1069	0.645178	0.840688	0.247834	0.290432	0.440122	0.286296	0.237658	0.580914
ENSSSCG00000003922	UROD	345.444	-0.138695	0.00446976	0.0315967	-0.30958	4.7e-10	3.88e-09	-0.0041227	0.935492	0.984642
ENSSSCG00000003923	HECTD3	895.853	-0.0471734	0.282747	0.555793	-0.148479	0.000789511	0.00271429	-0.0153146	0.731468	0.923613
ENSSSCG00000003926	BTBD19	264.169	-0.125001	0.229251	0.491903	-0.0681391	0.513251	0.661891	-0.0326625	0.754956	0.932165
ENSSSCG00000003928	PLK3	777.462	-0.31116	0.00146588	0.0125801	0.453566	3.31e-06	1.72e-05	0.0570777	0.558223	0.845228
ENSSSCG00000003930		25630.2	0.0104994	0.762174	0.904771	0.088245	0.0109901	0.0283727	-0.0349401	0.314086	0.664888
ENSSSCG00000003931	KIF2C	82.5119	-0.155824	0.232187	0.495732	-0.0449676	0.731192	0.836466	0.132416	0.317656	0.669859
ENSSSCG00000003940	HYI	102.744	-0.250659	0.00270102	0.0209058	-0.308621	0.000277162	0.00103764	0.0671585	0.443175	0.773463
ENSSSCG00000003941	SZT2	1160.39	0.0124346	0.857115	0.943996	-0.170353	0.0139112	0.0347575	-0.142199	0.0404816	0.202317
ENSSSCG00000003943	MED8	400.816	-0.0087777	0.881677	0.954465	-0.198917	0.000853766	0.00290706	-0.0876919	0.145573	0.451707
ENSSSCG00000003949	CDC20	38.4833	-0.0721243	0.649817	0.842474	-0.150901	0.348364	0.502836	-0.0278928	0.864553	0.967208
ENSSSCG00000003950	TIE1	108.642	-0.119241	0.549989	0.780607	-0.567276	0.00471581	0.0135611	-0.10994	0.586304	0.861702
ENSSSCG00000003964	PPIH	546.623	0.0760507	0.0240129	0.113617	0.0286898	0.402454	0.557347	-0.0058153	0.867257	0.967809
ENSSSCG00000003965		118.663	0.107071	0.631903	0.832417	0.0285465	0.898575	0.945663	-0.0977431	0.662893	0.8963
ENSSSCG00000003971	SCMH1	232.412	0.0802879	0.370094	0.641762	0.0446546	0.62004	0.753729	-0.0673413	0.45633	0.782762
ENSSSCG00000003972	SLFNL1	25.7526	0.0121812	0.948766	0.982194	-0.121691	0.527323	0.674477	-0.149553	0.442109	0.7733
ENSSSCG00000003973	CTPS1	368.879	-0.0482442	0.466839	0.721945	0.0531681	0.424113	0.577934	-0.030869	0.64418	0.888049
ENSSSCG00000003976	NFYC	851.2	-0.0537088	0.0977742	0.297719	0.00622803	0.848888	0.914893	-0.0296179	0.369856	0.716873
ENSSSCG00000003979	ZNF684	304.212	0.102529	0.0981219	0.29838	0.0540202	0.387733	0.542799	0.0111941	0.859068	0.96649
ENSSSCG00000003980	EXO5	663.11	-0.00296217	0.95187	0.983181	0.0805378	0.102039	0.191442	0.0259398	0.600501	0.868659
ENSSSCG00000003981	ZFP69B	473.075	0.0661826	0.159248	0.398819	-0.0320096	0.501052	0.651188	-0.0102721	0.830879	0.957242
ENSSSCG00000003983	SMAP2	2438.51	0.349669	4.2705e-06	7.6093e-05	-0.12458	0.102066	0.19147	-0.512733	1.69125e-11	9.4162e-10
ENSSSCG00000003984		369.381	0.0769833	0.294862	0.568398	0.0658044	0.372798	0.527342	-0.081253	0.272453	0.622834
ENSSSCG00000003986		135.35	-0.0200693	0.888415	0.958004	-0.0368689	0.797269	0.881302	0.000645725	0.996426	0.999168
ENSSSCG00000003987		12.9737	-0.219458	0.430005	0.695153	-0.246206	0.381005	0.535753	0.128233	0.65641	0.892894
ENSSSCG00000003989		229.679	0.150283	0.0846447	0.271243	-0.100093	0.255677	0.399224	-0.0615396	0.487786	0.803729
ENSSSCG00000003995	ZNF606	176.981	-0.0930498	0.205516	0.461021	-0.0356723	0.629901	0.761437	0.0966927	0.19868	0.531112
ENSSSCG00000003998		355.976	-0.0845969	0.408326	0.677492	0.299753	0.00334639	0.00998981	-0.114779	0.260739	0.610144
ENSSSCG00000004002	RPS5	5132.3	-0.0848198	0.092342	0.286917	-0.0833086	0.0985302	0.186082	-0.10647	0.0348818	0.18326
ENSSSCG00000004004	ZNF584	125.405	-0.0349443	0.541767	0.775694	-0.187229	0.00158878	0.00511345	0.036574	0.554189	0.843008
ENSSSCG00000004008	WDR27	7.63547	0.143253	0.420579	0.687473	-0.38009	0.0548021	0.113739	-0.18673	0.373227	0.719701
ENSSSCG00000004010	ERMARD	1492.66	0.00380587	0.944645	0.980227	-0.0201648	0.71356	0.823196	0.0228262	0.678603	0.903094
ENSSSCG00000004012	THBS2	3928.41	0.0984048	0.498554	0.744438	-0.521364	0.00033821	0.00124067	-0.342333	0.0186282	0.116192
ENSSSCG00000004017	FRMD1	2.85013	0.0523884	0.908942	0.966634	-0.310347	0.515367	0.66362	-0.612387	0.199123	0.531445
ENSSSCG00000004018	AFDN	55.5293	-0.0272192	0.853772	0.942261	0.0260186	0.860956	0.922296	-0.0630905	0.673052	0.90005
ENSSSCG00000004020	SFT2D1	1232.44	0.0716466	0.0853119	0.272381	-0.0529072	0.206652	0.338275	-0.0180976	0.667501	0.897397
ENSSSCG00000004022	RPS6KA2	227.027	0.0416692	0.856558	0.943751	-0.549757	0.0173814	0.0421685	-0.120595	0.602627	0.869137
ENSSSCG00000004023	CEP43	279.362	0.114593	0.299879	0.574146	-0.49887	7.76e-06	3.79e-05	-0.0468329	0.677079	0.902468
ENSSSCG00000004024		2332.1	0.0400828	0.736592	0.891961	-0.375655	0.00163187	0.00523844	-0.0249329	0.8345	0.958458
ENSSSCG00000004029	QKI	6788.16	0.0757852	0.438033	0.700482	-0.128111	0.189974	0.316452	0.0129105	0.894945	0.974902
ENSSSCG00000004032	PRKN	15.0226	0.00421435	0.984064	0.994923	-0.139253	0.518417	0.666387	-0.159817	0.464889	0.789234
ENSSSCG00000004033	AGPAT4	132.39	-0.241824	0.00113593	0.010269	-0.53328	2.91e-12	2.96e-11	-0.000103435	0.998958	0.999915
ENSSSCG00000004037	MAP3K4	722.84	0.0769684	0.0261728	0.121252	-0.0148573	0.672067	0.795265	-0.03243	0.361029	0.709991
ENSSSCG00000004039	SLC22A3	27.0159	-0.447679	0.253459	0.521772	4.1678	1.26e-34	4.71e-33	0.510877	0.0874385	0.330785
ENSSSCG00000004044	IGF2R	7098.7	-0.0414007	0.595579	0.809436	0.24385	0.00176988	0.00563168	-0.0270329	0.728908	0.922955
ENSSSCG00000004046	PNLDC1	3.81488	0.0372222	0.8817	0.954465	-0.00452512	0.986193	0.993591	-0.102986	0.702626	0.912924
ENSSSCG00000004047	MRPL18	331.01	0.0199312	0.694005	0.868145	-0.0484606	0.345217	0.499827	-0.0286817	0.581396	0.859404
ENSSSCG00000004048	TCP1	2094.44	0.0529692	0.0837378	0.26916	0.141027	4.4e-06	2.23e-05	-0.00876405	0.775989	0.940289
ENSSSCG00000004049	ACAT2	690.134	-0.089605	0.246958	0.513273	0.445822	7.66e-09	5.55e-08	0.0351284	0.648716	0.889898
ENSSSCG00000004050		3298.52	0.0179409	0.702556	0.872966	0.914323	6.11e-85	1.12e-82	-0.00867136	0.852569	0.964285
ENSSSCG00000004052	FNDC1	10.508	-0.129685	0.689923	0.865612	0.0268676	0.934364	0.96566	0.0435493	0.894947	0.974902
ENSSSCG00000004053	TAGAP	2088.36	-0.178397	0.0113963	0.0655381	0.173741	0.0136931	0.034282	0.101244	0.151164	0.461059
ENSSSCG00000004055	RSPH3	10.1928	-0.235452	0.233681	0.497824	0.0443655	0.822015	0.897786	0.266077	0.19793	0.530081
ENSSSCG00000004057	SYTL3	6921.46	0.399338	0.00784733	0.0493018	0.0648659	0.6659	0.790308	-0.416991	0.00550593	0.0461714
ENSSSCG00000004058	EZR	6457.21	-0.323688	1.704e-16	1.11164e-14	0.193194	8.49e-07	4.76e-06	0.301784	1.59157e-14	1.2288e-12
ENSSSCG00000004064	ARID1B	1529.36	0.0394475	0.233412	0.497482	0.0453724	0.1727	0.293396	-0.0378416	0.257625	0.606088
ENSSSCG00000004065	TIAM2	168.937	0.04007	0.519197	0.760698	0.338538	4.74e-08	3.13e-07	0.0214954	0.728731	0.922955
ENSSSCG00000004070	SCAF8	1811.01	0.0659739	0.0519674	0.197197	0.108461	0.00145277	0.00471082	-0.00555562	0.87085	0.969353
ENSSSCG00000004071	CNKSR3	147.814	2.84484	2.37303e-32	5.34199e-30	0.300502	0.220841	0.355601	-2.67107	1.07012e-28	2.74951e-26
ENSSSCG00000004075	RGS17	7.517	-0.272011	0.620641	0.825336	2.0698	5.16e-05	0.00022054	0.43705	0.367297	0.715151
ENSSSCG00000004076	MTRF1L	337.759	0.115855	0.00300635	0.0229358	0.126159	0.00148077	0.00479093	-0.0197319	0.623022	0.87764
ENSSSCG00000004077	FBXO5	78.5999	0.0178821	0.824117	0.930032	0.0181437	0.824616	0.899737	0.0484415	0.5632	0.848733
ENSSSCG00000004081		629.619	0.196696	0.118903	0.336747	0.156842	0.21417	0.347556	-0.00338415	0.978628	0.994197
ENSSSCG00000004082		4949.33	0.0506516	0.451058	0.710762	0.0216757	0.74717	0.847553	-0.022103	0.742464	0.928332
ENSSSCG00000004087	CCDC170	8.89926	0.167951	0.412156	0.680798	-0.368192	0.0947145	0.180153	-0.0967812	0.675479	0.901616
ENSSSCG00000004088	ARMT1	270.118	-0.000960599	0.984874	0.995147	-0.188608	0.000272477	0.00102254	0.0277305	0.601894	0.869129
ENSSSCG00000004089	RMND1	150.809	0.00854976	0.879098	0.953231	-0.279892	1.69e-06	9.15e-06	0.0547711	0.369877	0.716873
ENSSSCG00000004090	ZBTB2	452.315	-0.103329	0.0323885	0.141982	-0.136261	0.00520102	0.0147744	-0.0107027	0.828623	0.956234
ENSSSCG00000004092	MTHFD1L	43.3166	0.0136875	0.950246	0.982519	0.377909	0.0842353	0.163311	0.0948073	0.664922	0.897085
ENSSSCG00000004101	LRP11	48.3286	0.420249	0.000936684	0.00876011	-0.341694	0.0101934	0.0265539	-0.280962	0.0376059	0.192231
ENSSSCG00000004103	PCMT1	1038.53	-0.0749047	0.162914	0.404639	-0.361957	2.11e-11	1.98e-10	-0.047057	0.387215	0.729611
ENSSSCG00000004104	KATNA1	929.844	0.011503	0.775716	0.90903	0.11523	0.00444988	0.0128682	-0.0160447	0.693231	0.908913
ENSSSCG00000004105	NUP43	308.295	-0.0262161	0.619692	0.824896	-0.235477	1.22e-05	5.77e-05	0.0519419	0.346051	0.696591
ENSSSCG00000004106	LATS1	1437.25	0.0665898	0.254904	0.523668	0.0840129	0.151563	0.264083	-0.0120276	0.837577	0.959282
ENSSSCG00000004109	ZC3H12D	1102.79	0.0184685	0.697756	0.870385	0.235228	7.65e-07	4.31e-06	0.0245365	0.60655	0.871433
ENSSSCG00000004110	TAB2	2766.82	0.00478819	0.901865	0.963729	0.090409	0.0200654	0.0476956	0.0867913	0.0259903	0.147964
ENSSSCG00000004113	STXBP5	1035.62	0.0300925	0.656784	0.84663	-0.288646	2.2e-05	9.99e-05	-0.0604482	0.376043	0.721562
ENSSSCG00000004114	ADGB	46.9403	0.240192	0.0496059	0.19036	-0.587879	5.38e-06	2.69e-05	-0.131324	0.326759	0.679246
ENSSSCG00000004120	SHPRH	747.746	0.0369785	0.499185	0.744747	-0.119965	0.0293923	0.0663995	0.0215663	0.69742	0.910964
ENSSSCG00000004121	FBXO30	1046.22	0.0774734	0.215439	0.474096	0.100601	0.108405	0.201399	0.0042846	0.945588	0.988145
ENSSSCG00000004123	UTRN	4882.91	0.103631	0.150076	0.386133	0.142978	0.0471268	0.0996991	0.0158903	0.825428	0.955741
ENSSSCG00000004125	STX11	1698.35	0.591991	3.32637e-09	1.01849e-07	3.36581	2.1e-252	1.68e-248	0.055775	0.568391	0.852151
ENSSSCG00000004127	PLAGL1	674.018	0.695786	1.84347e-34	5.21411e-32	0.258043	7.21e-06	3.54e-05	-0.698539	1.1062e-34	3.85276e-32
ENSSSCG00000004132	PHACTR2	354.563	0.0550785	0.485524	0.734323	-0.0284852	0.719756	0.828344	0.0251706	0.752613	0.931215
ENSSSCG00000004133	FUCA2	1068.63	0.0621421	0.359813	0.631322	-0.328048	1.5e-06	8.16e-06	-0.0472448	0.490184	0.805733
ENSSSCG00000004134	PEX3	320.62	0.0148961	0.714131	0.880293	-0.178885	1.95e-05	8.96e-05	-0.0258954	0.547982	0.838437
ENSSSCG00000004136	AIG1	70.9591	0.162934	0.326221	0.600068	-0.0630381	0.706514	0.818395	-0.0605382	0.719117	0.919908
ENSSSCG00000004138	HIVEP2	2339.02	-0.511251	5.93577e-20	5.58067e-18	0.408404	2.28e-13	2.54e-12	0.535682	8.36121e-22	1.22472e-19
ENSSSCG00000004139	ADGRG6	543.446	0.368883	0.0443758	0.176823	0.584709	0.00143932	0.00467005	-0.188474	0.303868	0.654282
ENSSSCG00000004140	VTA1	768.627	0.0658862	0.0678719	0.234855	0.063338	0.081905	0.159759	0.00649866	0.859552	0.966548
ENSSSCG00000004142	CITED2	692.708	-0.16931	0.0125008	0.0706758	-0.565888	1.18e-16	1.72e-15	0.189199	0.00621281	0.0506625
ENSSSCG00000004143	TXLNB	2.40095	0.234737	0.449899	0.709986	-0.966491	0.0107667	0.027868	0.0454364	0.916965	NA
ENSSSCG00000004144	HECA	5015	0.274153	4.12207e-06	7.35302e-05	-0.0640044	0.2829	0.431532	-0.255013	1.89007e-05	0.000370751
ENSSSCG00000004145	ABRACL	930.223	-0.00965563	0.890241	0.95855	0.171702	0.0141717	0.0353585	0.0136451	0.84561	0.96175
ENSSSCG00000004146	REPS1	1350.42	0.0283583	0.446301	0.706821	-0.10793	0.00401081	0.0117408	-0.050864	0.177984	0.502434
ENSSSCG00000004148	CCDC28A	412.575	0.0091932	0.853688	0.942261	-0.280332	3.42e-08	2.29e-07	0.0138717	0.788992	0.945765
ENSSSCG00000004149	NHSL1	15.382	0.475084	0.00935396	0.0563317	0.0587092	0.758228	0.854216	-0.0592188	0.7593	0.933519
ENSSSCG00000004154	TNFAIP3	9367.52	0.397486	0.000173236	0.00204947	2.44098	7.05e-118	3.13e-115	-0.294547	0.00528723	0.0446962
ENSSSCG00000004156	IFNGR1	2568.92	0.42826	3.18047e-08	8.30611e-07	0.516171	2.66e-11	2.48e-10	-0.30121	9.85834e-05	0.00158961
ENSSSCG00000004158	IL22RA2	45.0233	0.0108699	0.972598	0.991621	0.0133097	0.966515	0.983573	0.0496169	0.875986	0.970962
ENSSSCG00000004160	PEX7	97.2569	-0.0326759	0.598327	0.811459	0.146358	0.0191602	0.04584	-0.0234398	0.711343	0.916698
ENSSSCG00000004163	BCLAF1	7424.08	0.107226	0.0408842	0.167595	0.304418	6.45e-09	4.73e-08	0.026008	0.61997	0.87646
ENSSSCG00000004164	MTFR2	16.9604	0.0726358	0.709349	0.877246	0.140954	0.474077	0.626213	-0.0769832	0.697437	0.910964
ENSSSCG00000004165	PDE7B	495.442	0.0871992	0.376231	0.648425	-0.290697	0.00332415	0.00993825	-0.0573056	0.564281	0.849329
ENSSSCG00000004166	AHI1	851.994	0.0453644	0.466214	0.721536	0.28591	4.39e-06	2.23e-05	0.075796	0.223968	0.563444
ENSSSCG00000004167	MYB	256.049	0.357378	0.0106856	0.062354	0.150724	0.283188	0.431806	-0.13391	0.340441	0.692592
ENSSSCG00000004169	HBS1L	857.343	0.296972	1.36331e-11	5.6597e-10	0.160811	0.000281929	0.00105307	-0.211544	1.71728e-06	4.2995e-05
ENSSSCG00000004170		140.645	0.587648	1.99652e-06	3.83539e-05	-0.50674	6.4e-05	0.000269485	-0.8061	2.04077e-10	9.69242e-09
ENSSSCG00000004177	RPS12	16334.7	0.0264246	0.50139	0.746581	0.118568	0.00256135	0.00787573	-0.0517678	0.187982	0.516258
ENSSSCG00000004178	SLC18B1	114.937	-0.0225398	0.791625	0.915695	-0.375112	1.83e-05	8.44e-05	0.0146493	0.870727	0.969353
ENSSSCG00000004179		122.819	0.0469732	0.866168	0.947657	0.412298	0.138864	0.246224	-0.306297	0.270788	0.621001
ENSSSCG00000004180		49.299	0.507114	0.164612	0.407021	3.3707	9.29e-22	1.85e-20	-0.930865	0.00482486	0.0415723
ENSSSCG00000004190	STX7	872.338	-0.00913626	0.922653	0.971676	-0.219813	0.019756	0.0470568	0.0961016	0.309586	0.660155
ENSSSCG00000004191	MOXD1	11.285	-0.00225449	0.993957	0.997637	-0.0662358	0.826043	0.900713	0.164571	0.593261	0.865829
ENSSSCG00000004192	CCN2	46.0372	0.28147	0.424909	0.691042	-0.230835	0.515719	0.663826	-0.269801	0.448541	0.776934
ENSSSCG00000004193	ENPP1	838.03	0.438178	0.00333694	0.0249604	-1.39158	1.89e-20	3.54e-19	-1.26788	3.23259e-17	3.14685e-15
ENSSSCG00000004195	ARG1	22401.5	0.241171	0.201066	0.455447	3.69352	2.02e-85	3.79e-83	0.179938	0.339812	0.691852
ENSSSCG00000004196	MED23	1973.95	0.115685	0.0439954	0.175906	0.096163	0.0945644	0.179888	-0.0301839	0.600122	0.868464
ENSSSCG00000004199	EPB41L2	2891.46	0.152664	0.226904	0.489013	-0.322989	0.0106164	0.0275144	-0.0764379	0.545566	0.837724
ENSSSCG00000004202	SAMD3	139.055	-0.0468931	0.839362	0.936026	0.00848682	0.970763	0.986077	0.0256196	0.912039	0.978897
ENSSSCG00000004203	L3MBTL3	555.954	-0.260879	2.38536e-06	4.51721e-05	-0.522429	9.09e-21	1.72e-19	0.425564	1.29358e-13	9.05102e-12
ENSSSCG00000004205	ARHGAP18	1606.54	-0.00883651	0.922586	0.971676	-0.794123	3.12e-18	5.05e-17	-0.0661074	0.469841	0.792832
ENSSSCG00000004209	PTPRK	281.585	0.0453266	0.800598	0.919104	0.0880112	0.624091	0.756932	0.0170251	0.924539	0.982207
ENSSSCG00000004216	ECHDC1	701.854	0.0529378	0.387566	0.659048	-0.0285031	0.64325	0.7722	-0.0443508	0.472801	0.79459
ENSSSCG00000004217	RNF146	1410.65	0.0684414	0.022511	0.108371	0.106345	0.000424248	0.0015272	-0.0367336	0.225496	0.565317
ENSSSCG00000004218	RSPO3	12.166	0.488402	0.243825	0.51022	-0.228513	0.592855	0.730523	-0.731363	0.0860241	0.327244
ENSSSCG00000004220	TRMT11	410.945	0.0306133	0.526689	0.766583	0.141055	0.00370512	0.0109343	0.0195542	0.68943	0.907867
ENSSSCG00000004221	HINT3	159.265	-0.0951178	0.412474	0.680909	0.0386595	0.73951	0.842271	0.152081	0.193926	0.524669
ENSSSCG00000004222	NCOA7	1504.25	-0.195246	0.00763417	0.0481709	0.472238	1.01e-10	8.97e-10	0.381882	1.76078e-07	5.41112e-06
ENSSSCG00000004224	HDDC2	185.824	-0.170908	0.102384	0.306163	-0.209535	0.0463553	0.0983534	0.00770099	0.942144	0.987466
ENSSSCG00000004225	TPD52L1	3.35743	-0.0749882	0.809143	0.92362	-0.00141047	0.996445	0.998427	0.215956	0.518771	0.82195
ENSSSCG00000004233	SMPDL3A	5878.81	0.102668	0.515261	0.757569	0.174405	0.269045	0.415192	-0.125639	0.425901	0.759284
ENSSSCG00000004236	PKIB	621.811	0.0473176	0.819515	0.928365	2.38553	6.72e-31	2.11e-29	-0.156265	0.446796	0.77621
ENSSSCG00000004237	SERINC1	4323.63	0.032515	0.410689	0.679226	0.110252	0.00531832	0.0150288	-0.0283743	0.473573	0.794897
ENSSSCG00000004238	HSF2	251.724	0.0406103	0.575626	0.796833	0.0688197	0.345591	0.500278	0.0891756	0.225704	0.565359
ENSSSCG00000004241	GJA1	26.8218	0.000616554	0.998275	0.999379	-0.0119025	0.966869	0.983573	0.264129	0.362145	0.711443
ENSSSCG00000004242	TBC1D32	11.5244	0.11311	0.488713	0.736757	-0.293846	0.0943152	0.179521	-0.00447854	0.980829	0.994836
ENSSSCG00000004244	MAN1A1	1045.83	-0.0992609	0.3543	0.625652	0.0734905	0.492927	0.643454	0.160088	0.13574	0.432059
ENSSSCG00000004245	FAM184A	2.67237	0.0565279	0.908072	0.966158	-0.350644	0.49092	0.641736	-0.311234	0.548002	0.838437
ENSSSCG00000004246		138.544	0.0856493	0.245323	0.511813	-0.0489724	0.514114	0.662614	-0.0328823	0.665981	0.897085
ENSSSCG00000004247	ASF1A	160.718	-0.0257151	0.633802	0.833475	-0.228971	4.13e-05	0.000180029	0.0651624	0.263272	0.612659
ENSSSCG00000004249	CEP85L	975.383	0.461242	7.72169e-13	3.69613e-11	0.0810966	0.210264	0.343029	-0.39261	1.24106e-09	5.35845e-08
ENSSSCG00000004253	GOPC	895.602	0.0458392	0.280015	0.552481	0.036743	0.389193	0.544462	0.0659957	0.124722	0.412279
ENSSSCG00000004254	DCBLD1	207.469	0.0910675	0.248472	0.515355	-0.127251	0.111356	0.206019	-0.0610854	0.449103	0.77708
ENSSSCG00000004261		15.7158	0.0565906	0.836575	0.935491	0.121523	0.659495	0.785741	-0.0939502	0.733981	0.924502
ENSSSCG00000004262	KPNA5	280.477	0.0663384	0.517714	0.759558	-0.0123741	0.904338	0.948457	0.0473526	0.647071	0.889053
ENSSSCG00000004263	ZUP1	509.505	0.0707928	0.183886	0.432849	0.0219432	0.682604	0.802919	-0.00280558	0.958588	0.989817
ENSSSCG00000004272	LMBRD1	634.205	0.0297544	0.46253	0.719104	-0.033523	0.412743	0.566498	0.0285992	0.490033	0.805627
ENSSSCG00000004275	FAM135A	370.588	0.117683	0.121457	0.340688	-0.403579	1.58e-07	9.78e-07	-0.0262861	0.73564	0.925411
ENSSSCG00000004276	SMAP1	785.695	-0.0479035	0.228555	0.491192	-0.0961756	0.0165326	0.0403174	0.0602205	0.138439	0.43798
ENSSSCG00000004279	OGFRL1	3136.85	0.919599	4.21613e-31	8.75149e-29	-0.0590142	0.457779	0.610467	-0.823017	3.58994e-25	6.46725e-23
ENSSSCG00000004281	KCNQ5	370.965	0.0388365	0.603477	0.81478	0.101713	0.175156	0.296716	-0.0246142	0.743592	0.928713
ENSSSCG00000004283	DPPA5	16.6866	-0.583671	0.0467186	0.182657	0.147632	0.610107	0.7457	0.741141	0.0126375	0.0870627
ENSSSCG00000004289	CEP162	426.303	0.0585047	0.286442	0.55934	-0.00245437	0.964632	0.982378	0.0417642	0.454865	0.782091
ENSSSCG00000004291	NT5E	10.8389	-0.25275	0.185517	0.43515	-0.303394	0.122285	0.222477	0.120669	0.562306	0.848048
ENSSSCG00000004293	SNX14	1871.06	0.0425635	0.414339	0.682257	-0.136192	0.00921282	0.0242824	0.00988565	0.850545	0.963661
ENSSSCG00000004294	SYNCRIP	4628.73	0.0590982	0.175018	0.421473	0.141292	0.00119359	0.00393506	-0.000284567	0.994796	0.998676
ENSSSCG00000004300	SMIM8	47.9721	0.0825534	0.34272	0.61553	0.0513171	0.565883	0.707912	0.0805631	0.38276	0.726877
ENSSSCG00000004303	RARS2	215.304	0.00276709	0.95313	0.98338	-0.245663	4.9e-07	2.83e-06	0.0140636	0.781717	0.94256
ENSSSCG00000004304	SLC35A1	488.997	0.0537864	0.496857	0.743356	-0.0870653	0.273573	0.420758	0.0102009	0.898399	0.975682
ENSSSCG00000004306	ORC3	667.642	0.0116214	0.812787	0.925117	-0.024808	0.615404	0.750324	0.0277912	0.576584	0.856998
ENSSSCG00000004307	AKIRIN2	680.591	0.0446056	0.156896	0.395645	0.0367587	0.249826	0.392236	-0.0789195	0.0144141	0.0962146
ENSSSCG00000004311	RNGTT	756.962	0.0211033	0.652869	0.84383	0.107614	0.0222626	0.0521201	0.0724795	0.125857	0.413621
ENSSSCG00000004314	PM20D2	259.789	-0.0619849	0.670248	0.854239	0.132223	0.36385	0.518771	0.0363049	0.803358	0.949824
ENSSSCG00000004317	UBE2J1	2351.95	-0.18628	6.35208e-07	1.35007e-05	0.0250945	0.502424	0.652334	0.241778	1.31739e-10	6.47256e-09
ENSSSCG00000004318	RRAGD	321.856	-0.250435	0.00603487	0.0399898	-0.210703	0.0212186	0.0500129	0.407178	1.10175e-05	0.000226018
ENSSSCG00000004322	ANKRD6	12.3397	-0.126244	0.58001	0.7993	-0.0678802	0.768509	0.860582	-0.0985907	0.673368	0.900179
ENSSSCG00000004324	LYRM2	126.424	-0.000888903	0.99011	0.996616	-0.180516	0.0139457	0.0348326	-0.0107596	0.886293	0.973906
ENSSSCG00000004328	MDN1	2451.52	0.0799888	0.17802	0.42608	0.0483553	0.416047	0.569992	-0.000612636	0.991787	0.998437
ENSSSCG00000004330	GJA10	7.62261	0.203765	0.255403	0.524288	-0.0370852	0.846636	0.913384	-0.0214664	0.914694	0.979971
ENSSSCG00000004331	CASP8AP2	451.425	-0.00944947	0.847282	0.939535	-0.17915	0.000316609	0.00116868	0.0345948	0.493964	0.807959
ENSSSCG00000004332	BACH2	2400.46	-0.203375	0.0200336	0.0999206	0.152706	0.0806921	0.157781	0.269498	0.00207006	0.021094
ENSSSCG00000004334	MAP3K7	1293.08	0.0756922	0.0758026	0.252302	0.265237	5.08e-10	4.17e-09	0.00367644	0.931373	0.983702
ENSSSCG00000004336	EPHA7	5.53892	-0.731017	0.0146671	0.0795195	0.0288961	0.919962	0.957276	0.694776	0.0248957	0.143928
ENSSSCG00000004339	UFL1	730.428	0.11367	0.0146981	0.0796338	-0.0758355	0.106983	0.199128	-0.00544056	0.908702	0.977849
ENSSSCG00000004342	NDUFAF4	73.6852	0.0488209	0.502031	0.746971	-0.100215	0.183752	0.308434	-0.0163835	0.833481	0.95799
ENSSSCG00000004344	MMS22L	365.36	0.0283069	0.632997	0.832828	0.0810345	0.173957	0.295092	0.113054	0.0603138	0.263314
ENSSSCG00000004347	FBXL4	401.134	0.0283637	0.455842	0.715198	-0.158306	5.07e-05	0.000217169	-0.00417403	0.917137	0.980645
ENSSSCG00000004349	COQ3	784.73	0.0590487	0.182358	0.431413	0.0466218	0.295313	0.445635	0.001756	0.968747	0.99191
ENSSSCG00000004351	USP45	590.239	0.0687115	0.356113	0.627259	0.0194127	0.794956	0.87928	0.0598621	0.424668	0.758824
ENSSSCG00000004353	CCNC	953.055	0.0640623	0.234731	0.499163	0.161583	0.00277685	0.00845703	-0.0101137	0.851722	0.964285
ENSSSCG00000004355		3.25481	-0.322792	0.649768	0.842474	-0.0187248	0.978941	0.990154	0.257009	0.719827	0.920267
ENSSSCG00000004358	ASCC3	1153.92	0.0835732	0.0602759	0.216736	0.127773	0.00418907	0.0122008	0.0490796	0.273054	0.623507
ENSSSCG00000004361	GRIK2	2.85768	-0.339705	0.52242	0.763379	0.00756021	0.988581	0.994805	0.125003	0.816879	0.952916
ENSSSCG00000004364	HACE1	592.293	0.105907	0.019509	0.0980853	0.0440458	0.33574	0.48961	-0.0498594	0.278792	0.629889
ENSSSCG00000004368	PREP	612.721	0.0755133	0.0483297	0.187534	-0.125599	0.00125362	0.00412021	-0.0339985	0.389656	0.731124
ENSSSCG00000004369	PRDM1	1918.24	0.493426	5.21951e-07	1.13501e-05	2.07484	1.93e-99	5.14e-97	-0.0669089	0.492656	0.807272
ENSSSCG00000004370	ATG5	814.498	0.0753855	0.0272667	0.125267	0.115835	0.000762072	0.00262448	-0.0151648	0.66148	0.895483
ENSSSCG00000004371	CRYBG1	1435.4	0.344366	7.64933e-06	0.000127353	-0.00901579	0.906971	0.950129	-0.19124	0.0132265	0.090326
ENSSSCG00000004373	RTN4IP1	304.603	0.0667186	0.196227	0.449264	-0.0416002	0.427564	0.581271	-0.00385954	0.942179	0.987466
ENSSSCG00000004374	QRSL1	312.292	0.0540113	0.18625	0.435877	0.00969558	0.816086	0.893085	-0.0256245	0.545966	0.837777
ENSSSCG00000004382	SEC63	1935.72	0.175555	8.26578e-05	0.00106628	0.19263	1.63e-05	7.56e-05	-0.093128	0.0371931	0.190686
ENSSSCG00000004383	OSTM1	1624.09	0.0226747	0.77619	0.909117	0.78052	1.08e-22	2.26e-21	0.0813334	0.3062	0.656687
ENSSSCG00000004384	NR2E1	41.6072	0.291853	0.00644639	0.0422265	0.788775	6.52e-14	7.61e-13	0.086207	0.396782	0.737257
ENSSSCG00000004385	SNX3	1880.51	0.127774	0.00499566	0.0344459	-0.0702978	0.124004	0.22512	-0.116288	0.0111264	0.0788356
ENSSSCG00000004387	FOXO3	1168.91	0.196727	1.97226e-05	0.000293507	-0.522638	5.16e-29	1.49e-27	-0.04642	0.326317	0.678959
ENSSSCG00000004388	ARMC2	6.97735	-0.193894	0.331082	0.605552	-0.333318	0.112248	0.20731	-0.0501002	0.822558	0.954818
ENSSSCG00000004390	SESN1	533.099	0.0426581	0.540414	0.774797	-0.977891	4.39e-43	2.29e-41	-0.199025	0.00579967	0.048018
ENSSSCG00000004391	CEP57L1	9.2304	-0.107083	0.523356	0.764188	-0.180448	0.303319	0.454226	0.159846	0.399069	0.737979
ENSSSCG00000004392		2220.1	0.196869	6.82264e-06	0.0001152	0.0808836	0.0653447	0.132287	-0.109755	0.0124735	0.0861983
ENSSSCG00000004393	GTF3C6	530.574	0.0734595	0.0764809	0.253819	-0.151882	0.000322941	0.00118985	-0.00765842	0.858498	0.966057
ENSSSCG00000004394	RPF2	365.691	0.127914	0.00133197	0.0116474	0.242809	1.52e-09	1.19e-08	-0.0264001	0.512303	0.818484
ENSSSCG00000004403	CDC40	433.59	0.01425	0.719301	0.882927	0.23514	3.18e-09	2.42e-08	0.0750834	0.0606239	0.263933
ENSSSCG00000004405	FIG4	512.321	0.0206341	0.514735	0.757343	-0.121437	0.000188829	0.000730586	0.067669	0.0440153	0.21444
ENSSSCG00000004408	SMPD2	346.964	-0.101579	0.0309949	0.137151	-0.274429	1.11e-08	7.88e-08	0.0242454	0.622931	0.87759
ENSSSCG00000004411	ZBTB24	599.994	-0.0274824	0.423109	0.689634	0.221777	1.01e-10	8.98e-10	0.0755393	0.0289465	0.160424
ENSSSCG00000004412	MICAL1	1886.86	-0.403163	1.1457e-08	3.21823e-07	0.00379031	0.957178	0.978045	0.30162	2.01631e-05	0.000391594
ENSSSCG00000004414	CD164	4328.7	0.110289	0.0935096	0.289476	-0.134622	0.0408272	0.0884441	-0.0783592	0.234171	0.576164
ENSSSCG00000004415		162.333	-0.062753	0.432397	0.696112	-0.0753474	0.35034	0.505004	-0.00776983	0.924227	0.982195
ENSSSCG00000004419	SLC16A10	162.171	0.0196633	0.892399	0.959227	-0.0221937	0.879028	0.933627	0.0275464	0.850719	0.963738
ENSSSCG00000004420	TRAF3IP2	607.502	-0.121359	0.351039	0.623475	1.78016	3.28e-43	1.73e-41	0.212311	0.0982682	0.356711
ENSSSCG00000004421	FYN	3668.48	-0.0858767	0.110178	0.32123	0.282111	1.52e-07	9.44e-07	0.119759	0.0259139	0.147744
ENSSSCG00000004423	TUBE1	88.6064	0.018518	0.847236	0.939535	0.0156013	0.872478	0.929284	0.0910738	0.356882	0.70696
ENSSSCG00000004425	LAMA4	4.50764	0.46055	0.187166	0.436712	0.328829	0.358624	0.512856	-0.199829	0.571439	0.853618
ENSSSCG00000004432	HDAC2	1076.22	-0.0475134	0.206499	0.462315	-0.0153644	0.68441	0.803705	0.103039	0.00695433	0.0547165
ENSSSCG00000004435	NT5DC1	119.376	0.112503	0.612188	0.820374	-0.245495	0.270378	0.416806	0.044826	0.841084	0.96004
ENSSSCG00000004438	TSPYL1	408.778	-0.0695485	0.0971825	0.29687	-0.22532	1.4e-07	8.72e-07	-0.0237808	0.587275	0.862154
ENSSSCG00000004441	DSE	539.586	0.388912	0.00835027	0.0516895	-0.025199	0.864577	0.924582	-0.259673	0.0788858	0.309714
ENSSSCG00000004446	RWDD1	739.626	0.0300951	0.392201	0.662574	0.0955996	0.00695939	0.0189751	0.028864	0.419445	0.755976
ENSSSCG00000004452	PRSS35	1.59126	-0.0324685	0.966719	0.988489	-1.01909	0.212359	0.345388	-0.883333	0.287687	NA
ENSSSCG00000004454	ME1	15.7587	0.251767	0.257679	0.526519	-0.0357012	0.875525	0.931354	-0.115336	0.616365	0.875066
ENSSSCG00000004456	PGM3	294.265	0.0191839	0.748373	0.897789	-0.13684	0.0240247	0.0557067	-0.108592	0.0763894	0.303025
ENSSSCG00000004457	DOP1A	913.32	0.0601924	0.325479	0.599461	-0.00732726	0.905036	0.948786	0.0555035	0.368028	0.7157
ENSSSCG00000004458	TPBG	29.8161	-0.112508	0.495482	0.742201	-0.137763	0.409979	0.564012	0.00223474	0.989536	0.998198
ENSSSCG00000004460	IBTK	856.476	0.131193	0.00102595	0.00944031	0.0305354	0.448833	0.601769	-0.0469181	0.247301	0.592551
ENSSSCG00000004464	TENT5A	1513.06	0.990284	5.90953e-18	4.37278e-16	0.34472	0.00268882	0.00821868	-0.113446	0.323117	0.675375
ENSSSCG00000004465	BCKDHB	130.571	-0.0648349	0.337131	0.611003	0.0658175	0.333263	0.486754	0.14146	0.0420365	0.207508
ENSSSCG00000004466	TTK	26.981	0.0548058	0.73343	0.889922	0.0516608	0.751353	0.849885	-0.0117608	0.943222	0.987648
ENSSSCG00000004469	LCA5	9.08742	0.714037	0.0357677	0.152325	-0.168737	0.633732	0.764564	-0.561998	0.111326	0.384827
ENSSSCG00000004470	HMGN3	994.948	0.133936	0.00690411	0.0446574	0.0841772	0.090936	0.174084	-0.0776913	0.119471	0.401302
ENSSSCG00000004472	IRAK1BP1	14.9696	0.0775528	0.631257	0.831908	-0.226657	0.18218	0.306406	-0.12641	0.471643	0.793829
ENSSSCG00000004473	PHIP	2615.29	0.0805958	0.267384	0.538236	0.119474	0.100331	0.188879	0.0337363	0.642831	0.887584
ENSSSCG00000004475	HTR1B	16.602	1.45812	0.00963991	0.057555	0.189187	0.740408	0.842889	-1.27574	0.0240169	0.139984
ENSSSCG00000004478	MYO6	216.153	-0.0373208	0.684204	0.862298	0.110662	0.228716	0.365484	0.0430134	0.641455	0.886476
ENSSSCG00000004480	COX7A2	697.408	0.0206871	0.637356	0.835606	0.160627	0.00026208	0.000986301	-0.0469878	0.286774	0.639254
ENSSSCG00000004484	COL12A1	14.2583	0.245898	0.470547	0.724825	0.192102	0.576244	0.716908	-0.36116	0.290533	0.642825
ENSSSCG00000004485	CD109	63.5144	0.193326	0.203152	0.458302	-0.0646809	0.67408	0.796432	-0.153588	0.320425	0.672743
ENSSSCG00000004486	SLC17A5	537.659	-0.0313108	0.568911	0.79316	-0.197976	0.000358011	0.00130821	0.00706081	0.899782	0.976317
ENSSSCG00000004487	MTO1	215.643	0.0963683	0.0445272	0.177034	0.379015	2.38e-15	3.14e-14	0.0618036	0.196454	0.528497
ENSSSCG00000004489		128459	0.0531094	0.0949647	0.292226	0.100751	0.00153769	0.00495702	-0.024176	0.447241	0.776282
ENSSSCG00000004490	SETBP1	43.0015	0.19076	0.217904	0.476633	0.168281	0.281636	0.430014	-0.0510881	0.744562	0.928713
ENSSSCG00000004493	SIGLEC15	23.4519	-0.0914389	0.71151	0.878898	0.724936	0.00289757	0.0087918	0.147273	0.542142	0.836566
ENSSSCG00000004498	HAUS1	101.45	-0.0995962	0.121512	0.340696	0.02866	0.659238	0.785519	0.178461	0.00819772	0.0625525
ENSSSCG00000004499	ATP5F1A	6349.37	0.0149061	0.602849	0.814276	0.0591907	0.0390864	0.0851114	-0.00461265	0.872462	0.969664
ENSSSCG00000004500	ARK2N	641.275	0.0932404	0.0742814	0.248897	0.150535	0.00409776	0.0119734	-0.0100105	0.84906	0.963489
ENSSSCG00000004505	SMAD2	1626.29	-0.0695989	0.148338	0.383887	-0.107066	0.0265836	0.0608807	0.167631	0.000555053	0.00704971
ENSSSCG00000004506	CTIF	169.698	0.0327511	0.714268	0.880293	-0.146175	0.10618	0.197725	-0.129628	0.155195	0.466653
ENSSSCG00000004507	SMAD7	444.725	-0.196664	0.00254327	0.0199029	-0.0849533	0.19343	0.321105	0.211224	0.00138738	0.0152225
ENSSSCG00000004508	DYM	444.33	0.0300355	0.444072	0.705387	-0.0481109	0.228083	0.364728	-0.0341991	0.399101	0.737979
ENSSSCG00000004509	LIPG	132.915	-0.124333	0.657112	0.84685	3.88776	8.62e-47	4.92e-45	0.544285	0.038075	0.193813
ENSSSCG00000004510	ACAA2	447.452	0.0388856	0.472613	0.725856	-0.1432	0.00894527	0.0236984	-0.0300063	0.587964	0.862444
ENSSSCG00000004511	MYO5B	6.21216	0.21749	0.321969	0.59533	-0.396914	0.103224	0.193143	-0.572123	0.0204338	0.124614
ENSSSCG00000004516	MBD1	2758.38	0.0430298	0.0381815	0.159253	0.108475	2.02e-07	1.23e-06	-0.0505808	0.0158212	0.102933
ENSSSCG00000004517	CXXC1	1242.37	-0.030297	0.490432	0.73761	-0.10716	0.0152184	0.0376035	-0.0522896	0.238724	0.582337
ENSSSCG00000004518	SKA1	15.0216	-0.0489296	0.759515	0.903252	0.0532447	0.742494	0.844346	0.187295	0.266982	0.61726
ENSSSCG00000004520		12.731	1.06517	0.000718338	0.00699646	1.42321	5.82e-06	2.89e-05	0.463814	0.128804	0.418912
ENSSSCG00000004522	ME2	2555.45	-0.176824	4.86575e-09	1.45092e-07	0.133245	1.01e-05	4.86e-05	0.229118	4.58594e-14	3.35867e-12
ENSSSCG00000004524	SMAD4	1475.25	-0.0354304	0.368709	0.640274	0.257403	6.33e-11	5.73e-10	0.071031	0.0718241	0.291629
ENSSSCG00000004528		414.49	-0.00103169	0.980053	0.993668	0.152376	0.000237546	0.000900759	0.0706321	0.092085	0.34199
ENSSSCG00000004529	POLI	399.374	-0.000809033	0.98576	0.995351	0.304852	1.56e-11	1.48e-10	0.190347	2.99215e-05	0.000557621
ENSSSCG00000004530	STARD6	4.82931	0.116679	0.598937	0.811757	-0.149863	0.530887	0.676918	-0.132195	0.596415	0.866803
ENSSSCG00000004531	C18orf54	248.387	0.0296312	0.726932	0.887032	-0.0955363	0.263786	0.408851	0.0413229	0.631889	0.883294
ENSSSCG00000004534	CCDC68	3.84253	-0.72645	0.0138628	0.0762453	0.0918256	0.739416	0.842247	0.71824	0.0195121	0.120382
ENSSSCG00000004535	TCF4	888.17	-0.115248	0.182977	0.431836	0.318273	0.000231861	0.000880875	0.232028	0.00734382	0.0572504
ENSSSCG00000004537	TXNL1	1424.41	0.0296384	0.415707	0.68319	0.255837	2.16e-12	2.23e-11	0.00831072	0.819699	0.953619
ENSSSCG00000004538	WDR7	864.194	0.0575216	0.134425	0.362398	-0.119902	0.00204509	0.00642426	0.00539018	0.891033	0.974392
ENSSSCG00000004540	ONECUT2	3.11748	-0.668667	0.298258	0.573102	3.21688	8.53e-11	7.62e-10	0.726145	0.0609681	0.264843
ENSSSCG00000004541	FECH	456.221	0.0286576	0.43423	0.697728	-0.164394	1.22e-05	5.77e-05	0.0362697	0.347966	0.698831
ENSSSCG00000004542	NARS1	3105.94	0.0553276	0.150535	0.386716	0.224583	5.47e-09	4.05e-08	0.00334059	0.930909	0.98369
ENSSSCG00000004543	MTFMT	308.795	-0.149329	0.00153006	0.0129942	-0.181156	0.000151693	0.000597466	0.128192	0.00931213	0.0685207
ENSSSCG00000004544	SPG21	1149.41	-0.0472211	0.187573	0.43715	-0.488125	6.78e-41	3.23e-39	0.0345908	0.352009	0.702092
ENSSSCG00000004545	ANKDD1A	3.24082	0.212655	0.462973	0.719419	0.0127151	0.967028	0.983573	-0.369256	0.227287	0.567421
ENSSSCG00000004547	PLEKHO2	1959.34	-0.358013	8.82596e-06	0.000145428	-0.67672	5.04e-17	7.5e-16	0.121014	0.134927	0.430431
ENSSSCG00000004548	PIF1	18.3997	-0.306405	0.0544312	0.203741	-0.297649	0.0668113	0.134795	0.117273	0.492061	0.806564
ENSSSCG00000004549	RBPMS2	3.49025	0.117293	0.729541	0.888015	0.151148	0.662015	0.787744	0.190333	0.5939	0.865829
ENSSSCG00000004550	OAZ2	950.82	-0.0448726	0.18507	0.434421	-0.296172	7.74e-18	1.22e-16	-0.0309594	0.37692	0.722178
ENSSSCG00000004551	ZNF609	1462.73	0.0845215	0.0703596	0.239826	0.0110799	0.813139	0.891325	-0.0220936	0.638406	0.885624
ENSSSCG00000004552	TRIP4	394.281	0.00906582	0.823332	0.929848	0.0331642	0.419808	0.573741	0.0128808	0.757624	0.93341
ENSSSCG00000004554	PCLAF	84.2351	0.0420392	0.85338	0.942261	0.310891	0.171629	0.29201	0.0212171	0.925695	0.982306
ENSSSCG00000004558	CSNK1G1	658.19	-0.0361432	0.355948	0.627038	0.014177	0.719139	0.827919	0.118624	0.00301453	0.0288971
ENSSSCG00000004561	HERC1	4191.54	0.0832433	0.141783	0.373941	-0.0444863	0.432824	0.586306	0.0183684	0.746282	0.929191
ENSSSCG00000004569	LACTB	568.817	0.120999	0.0172435	0.0895394	0.590277	1.55e-31	4.98e-30	0.0878203	0.0805028	0.31316
ENSSSCG00000004570	TPM1	227.22	-0.166366	0.0247449	0.116043	-0.0577726	0.437387	0.590593	0.198194	0.00873831	0.0653414
ENSSSCG00000004572		16.089	-0.632825	0.0386385	0.160697	1.90221	5.94e-12	5.9e-11	-0.0824172	0.750532	0.93098
ENSSSCG00000004576	RORA	1047.18	0.631345	5.4087e-07	1.16821e-05	0.0442604	0.72585	0.832733	-0.610534	1.29296e-06	3.32206e-05
ENSSSCG00000004577	ICE2	557.692	0.0955695	0.158128	0.39709	0.067912	0.31771	0.470364	-0.00205114	0.976001	0.993303
ENSSSCG00000004578	ANXA2	4262.99	0.0102417	0.924108	0.9721	0.118659	0.269778	0.416162	-0.0861409	0.423075	0.758043
ENSSSCG00000004582	BNIP2	1089.83	-0.00827666	0.834071	0.93516	-0.0196273	0.621233	0.754767	0.0307243	0.442579	0.773386
ENSSSCG00000004583		454.741	-0.040974	0.357343	0.628734	0.272151	8.76e-10	7.07e-09	0.0306409	0.491142	0.806292
ENSSSCG00000004584	GCNT3	2.48453	-0.679532	0.0388816	0.161407	-2.35079	1.45e-07	8.99e-07	-0.630931	0.216719	NA
ENSSSCG00000004586	FAM81A	11.6666	-0.102365	0.583789	0.801813	0.0648652	0.73048	0.835918	0.0185822	0.923117	0.981997
ENSSSCG00000004587	MYO1E	2544.88	-0.0818714	0.479052	0.729695	1.71003	1.18e-49	7.42e-48	0.187018	0.104631	0.37093
ENSSSCG00000004588	CCNB2	30.2051	-0.0286896	0.850261	0.940882	0.206949	0.173607	0.294623	0.032719	0.830938	0.957242
ENSSSCG00000004589	RNF111	1133.43	0.0546696	0.150899	0.387208	0.220786	6.99e-09	5.1e-08	0.0483499	0.20602	0.540683
ENSSSCG00000004592	SLTM	2580.12	0.0652977	0.135123	0.363275	0.104333	0.0171323	0.0416085	0.0127849	0.770542	0.938257
ENSSSCG00000004595	ADAM10	1798.47	-0.0287604	0.49052	0.737672	-0.0454206	0.277626	0.425191	0.0967542	0.0213944	0.128868
ENSSSCG00000004597	AQP9	1122.33	-0.036993	0.813047	0.92512	-0.39798	0.0110161	0.0284261	-0.0726048	0.643075	0.887584
ENSSSCG00000004600	TCF12	1603.71	0.0894928	0.0638286	0.225439	0.225741	3.01e-06	1.57e-05	0.00274039	0.954819	0.989451
ENSSSCG00000004601	MNS1	3.57627	-0.223837	0.42841	0.694168	-0.00525318	0.985242	0.993382	0.159134	0.596383	0.866803
ENSSSCG00000004602	TEX9	54.0904	0.0878465	0.46791	0.72299	0.0159425	0.896672	0.944452	0.0812215	0.515328	0.819996
ENSSSCG00000004603	RFX7	1517.11	-0.0251454	0.655514	0.845472	0.0287582	0.610405	0.745937	0.119072	0.0354377	0.185151
ENSSSCG00000004607	PYGO1	53.0986	-0.280945	0.0529426	0.199829	0.0548099	0.70497	0.817419	0.536318	0.000308621	0.00425273
ENSSSCG00000004608	DNAAF4	2.78976	-0.366508	0.206864	0.462794	-0.358543	0.234164	0.372736	0.419569	0.226732	0.566727
ENSSSCG00000004610	CCPG1	2934.93	-0.0296819	0.509389	0.7532	-0.148092	0.00102088	0.00342069	0.101277	0.0251678	0.144622
ENSSSCG00000004612	RAB27A	2526.22	0.266139	0.0109695	0.0635467	0.220705	0.0349768	0.077268	-0.150194	0.151262	0.461142
ENSSSCG00000004617	ATOSA	1218.62	-0.00149045	0.983386	0.994848	-0.0442478	0.537118	0.68225	0.110352	0.124768	0.412288
ENSSSCG00000004620	MYO5A	2279.84	0.140089	0.00443875	0.0314313	0.0938513	0.0570874	0.117854	0.00484656	0.921834	0.981704
ENSSSCG00000004622	GNB5	30.6865	-0.217939	0.113586	0.327402	-0.0558712	0.686703	0.805133	-0.0167877	0.905434	0.977583
ENSSSCG00000004624	MAPK6	2696.4	0.101399	0.179402	0.428191	1.40272	1.99e-77	2.87e-75	0.0509882	0.497124	0.810087
ENSSSCG00000004625	LEO1	473.154	-0.0545763	0.191661	0.442868	0.198741	1.98e-06	1.06e-05	0.148769	0.000431823	0.00566831
ENSSSCG00000004626	TMOD3	2144.36	0.0650723	0.173033	0.418142	0.141323	0.00312129	0.00940209	-0.0293954	0.539095	0.834268
ENSSSCG00000004628	TMOD2	4.00449	-0.214941	0.442519	0.704262	0.122787	0.657814	0.784263	0.58973	0.051558	0.238368
ENSSSCG00000004629	LYSMD2	51.8653	-0.144517	0.184408	0.433327	0.775617	1.05e-13	1.2e-12	0.19049	0.0629378	0.269736
ENSSSCG00000004634	AP4E1	1004.6	0.105066	0.0489101	0.188869	0.0760529	0.155408	0.269461	-0.00835076	0.876374	0.971112
ENSSSCG00000004635	SPPL2A	2711.8	0.0357028	0.606593	0.816436	0.452231	6.77e-11	6.12e-10	0.0871311	0.20855	0.544313
ENSSSCG00000004636	TRPM7	3759.62	0.0358854	0.553541	0.783219	0.158127	0.00905873	0.0239473	0.0693529	0.252625	0.599453
ENSSSCG00000004639	USP8	1873.71	0.0145664	0.684082	0.862298	0.0668307	0.0626694	0.12781	0.0520741	0.148653	0.456922
ENSSSCG00000004645	GABPB1	473.661	0.0636139	0.131658	0.358054	0.552611	5.37e-40	2.48e-38	-0.048425	0.239939	0.584393
ENSSSCG00000004646	ATP8B4	790.374	0.0759358	0.551791	0.781782	-0.432786	0.00071417	0.00247176	-0.140085	0.274149	0.624567
ENSSSCG00000004647	DTWD1	221.607	0.188879	0.000147	0.00177251	-0.0111021	0.828358	0.902806	-0.108329	0.0368378	0.189656
ENSSSCG00000004648	FAM227B	26.2838	0.104565	0.277336	0.548895	-0.0845664	0.408863	0.563058	-0.0241582	0.822103	0.954643
ENSSSCG00000004651	GALK2	495.647	0.0499581	0.391858	0.662409	-0.39134	3.85e-11	3.54e-10	0.0123594	0.837026	0.95911
ENSSSCG00000004652	COPS2	1385.7	0.0576938	0.171896	0.416504	0.202678	1.65e-06	8.93e-06	0.00934113	0.825458	0.955741
ENSSSCG00000004653	SECISBP2L	1770.41	0.0397162	0.364807	0.635986	0.0747501	0.0887718	0.170677	0.0414946	0.346151	0.696599
ENSSSCG00000004656		111.57	-0.106714	0.224456	0.485385	-0.496244	3.83e-08	2.56e-07	0.0392517	0.673773	0.900567
ENSSSCG00000004657	CEP152	239.356	0.0493952	0.467634	0.722843	0.263852	0.000106159	0.000431193	0.11452	0.0942059	0.347107
ENSSSCG00000004658	FBN1	38.3664	0.175484	0.475036	0.727288	0.149446	0.544733	0.688912	-0.0434611	0.860434	0.966743
ENSSSCG00000004659	SLC12A1	2.24704	-0.0565998	0.904836	0.964769	0.319094	0.496441	0.646721	0.136797	0.772754	NA
ENSSSCG00000004661	MYEF2	82.4992	-0.00569104	0.95549	0.984693	0.208683	0.0409744	0.0887266	0.122025	0.236499	0.579163
ENSSSCG00000004663	SEMA6D	145.085	0.5367	0.0465813	0.182254	0.280289	0.299496	0.449891	-0.349402	0.195368	0.526801
ENSSSCG00000004666	SQOR	693.194	-0.0675892	0.137402	0.367642	-0.349525	3.41e-14	4.06e-13	0.130873	0.00535644	0.0451595
ENSSSCG00000004668	SLC30A4	846.59	0.224653	0.0893655	0.280725	0.0163576	0.901669	0.947182	-0.152908	0.248262	0.593163
ENSSSCG00000004670	C15orf48	1497.75	-0.427715	0.000134165	0.00163817	2.83258	1.77e-144	1.77e-141	0.147026	0.180505	0.506455
ENSSSCG00000004671	AFG2B	244.77	-0.0260202	0.650233	0.842621	0.452094	1.68e-15	2.24e-14	0.0423862	0.453196	0.780805
ENSSSCG00000004672	GATM	845.629	0.0521557	0.439189	0.701413	-0.0214581	0.750999	0.849725	0.00471414	0.944588	0.987876
ENSSSCG00000004673	SLC28A2	1.30838	0.01161	0.98792	0.996009	-0.293745	0.70801	0.818977	0.163888	0.839119	NA
ENSSSCG00000004674	SHF	5.02644	-0.291013	0.257053	0.526012	0.0619927	0.807165	0.887481	0.176317	0.506874	0.815992
ENSSSCG00000004676	DUOXA2	1.73507	-0.116372	0.846869	0.939505	0.813516	0.159726	0.275453	0.537068	0.354678	NA
ENSSSCG00000004678	DUOX2	7.04871	-0.252815	0.533697	0.770489	-0.276638	0.500587	0.65069	-0.0270809	0.948402	0.988516
ENSSSCG00000004679	SORD	120.389	-0.0746535	0.446571	0.707108	-0.254747	0.0103669	0.0269598	0.0504334	0.618181	0.87573
ENSSSCG00000004684	SPG11	2610.98	0.0470058	0.245073	0.511558	-0.0224646	0.579535	0.719237	0.0179204	0.659416	0.89406
ENSSSCG00000004687		10227	0.0459683	0.350178	0.622499	0.329577	2.1e-11	1.98e-10	0.0392001	0.425607	0.759098
ENSSSCG00000004691	EIF3J	1091.39	0.0480209	0.2067	0.462571	0.314341	1.34e-16	1.94e-15	0.0381168	0.316206	0.667731
ENSSSCG00000004694	FRMD5	22.4004	-0.0585355	0.764163	0.905478	-0.0123969	0.949762	0.974454	-0.0126352	0.949423	0.988856
ENSSSCG00000004695	WDR76	631.061	0.0637788	0.101293	0.304144	0.124336	0.00151327	0.00488817	0.0479159	0.225554	0.565317
ENSSSCG00000004698	SERINC4	165.243	0.26461	0.0961183	0.294528	-0.0684472	0.668554	0.792341	-0.130157	0.416696	0.75311
ENSSSCG00000004699	ELL3	1813.27	-0.152891	0.264453	0.534558	0.167335	0.221918	0.356905	0.197166	0.150248	0.459391
ENSSSCG00000004700	PDIA3	10230.2	0.01722	0.732117	0.889166	0.126216	0.0121222	0.0308321	0.0264846	0.598717	0.868075
ENSSSCG00000004701	CATSPER2	309.21	0.0895054	0.0396131	0.163474	-0.113149	0.0113339	0.0291284	0.0180517	0.693691	0.909088
ENSSSCG00000004702	STRC	8.69908	0.213366	0.229255	0.491903	-0.0607077	0.74842	0.848488	-0.0585745	0.765529	0.935965
ENSSSCG00000004704	PPIP5K1	328.781	0.0131693	0.83488	0.935162	-0.0164039	0.796656	0.880808	0.0500252	0.436614	0.768589
ENSSSCG00000004705	MAP1A	12.6275	-0.481709	0.0719295	0.24352	-0.161142	0.545798	0.689818	0.402247	0.144946	0.450717
ENSSSCG00000004708	TUBGCP4	335.458	-0.00879549	0.852727	0.942093	-0.120178	0.0126348	0.0319783	0.0511816	0.298703	0.649521
ENSSSCG00000004709	ZSCAN29	407.117	0.113758	0.0104266	0.061133	0.0113336	0.80162	0.883972	-0.069022	0.129716	0.42057
ENSSSCG00000004710	ADAL	362.363	0.0536914	0.556269	0.785064	-0.0928324	0.311288	0.463467	0.0569366	0.536862	0.832515
ENSSSCG00000004716	TMEM62	355.782	-0.0213004	0.778402	0.910036	0.191293	0.0115358	0.0295587	0.0913473	0.229326	0.570014
ENSSSCG00000004717	UBR1	1565.6	0.0286999	0.555113	0.784124	0.118374	0.015082	0.0372977	0.0848622	0.0822463	0.316919
ENSSSCG00000004718	TTBK2	331.076	0.0693082	0.403653	0.672952	0.153242	0.0654853	0.132488	0.088201	0.290891	0.642887
ENSSSCG00000004719	CDAN1	717.945	0.0224949	0.688506	0.864919	-0.210274	0.000200621	0.000773775	-0.10977	0.0537184	0.244949
ENSSSCG00000004725	ZNF106	999.303	0.0016245	0.977712	0.993059	0.116398	0.0456133	0.0969945	-0.0321068	0.581984	0.859621
ENSSSCG00000004726	LRRC57	418.859	0.0248299	0.533177	0.770246	0.00988764	0.806773	0.887267	-0.152987	0.000172013	0.00258071
ENSSSCG00000004728	CAPN3	310.825	0.0422692	0.798243	0.918459	-0.925633	2.6e-08	1.77e-07	0.00334571	0.984037	0.996049
ENSSSCG00000004729	GANC	434.461	0.0699689	0.270929	0.542344	-0.00385398	0.951959	0.975452	0.0569595	0.376839	0.722178
ENSSSCG00000004730	TMEM87A	1308.09	-0.0158116	0.60977	0.818369	0.0224121	0.472002	0.624481	0.0670402	0.0331316	0.176984
ENSSSCG00000004731	VPS39	2641.48	0.0491702	0.428399	0.694168	0.053724	0.387296	0.542282	-0.0298561	0.631174	0.882856
ENSSSCG00000004733	PLA2G4D	6.69799	-0.0633567	0.797704	0.918235	-1.15564	3.6e-05	0.000158248	-0.195544	0.520653	0.823196
ENSSSCG00000004736	SPTBN5	21.6505	0.212967	0.421897	0.688571	0.140265	0.599892	0.736771	-0.306948	0.249407	0.594699
ENSSSCG00000004737	PLA2G4B	389.832	-0.0420006	0.442022	0.704193	0.0103473	0.850674	0.916036	0.0306114	0.581282	0.859404
ENSSSCG00000004738	MAPKBP1	541.699	-0.0500272	0.471152	0.725046	-0.192642	0.00578277	0.0161415	-0.0339993	0.628308	0.881016
ENSSSCG00000004739	MGA	3077.08	0.0349955	0.562155	0.788341	-0.0100554	0.867844	0.926508	0.0594818	0.325549	0.678553
ENSSSCG00000004744	TYRO3	60.854	-0.255996	0.0117744	0.0673309	-0.766788	5.52e-13	5.93e-12	0.12377	0.273401	0.623637
ENSSSCG00000004745	RPAP1	1315.16	0.00958799	0.816489	0.926909	0.124503	0.0026379	0.00808156	-0.0530766	0.200741	0.533671
ENSSSCG00000004746	ITPKA	146.115	-0.537618	0.0211787	0.103962	-0.133109	0.567959	0.709639	0.292104	0.211734	0.547396
ENSSSCG00000004747	RTF1	1520.78	0.0165583	0.629921	0.831224	-0.0118296	0.73208	0.83691	0.0299933	0.38861	0.730195
ENSSSCG00000004748	NDUFAF1	290.758	0.0535897	0.236449	0.501338	-0.166548	0.000343772	0.00125905	0.0534722	0.264611	0.614181
ENSSSCG00000004750	OIP5	41.7954	0.352893	0.00124182	0.0110206	-0.18311	0.112646	0.207829	-0.263774	0.024391	0.141533
ENSSSCG00000004751	CHP1	1255.76	0.0516384	0.111176	0.323233	0.0691478	0.0340205	0.0754478	-0.097479	0.00290218	0.0279908
ENSSSCG00000004752	EXD1	77.053	0.136911	0.181936	0.431168	-0.143519	0.171332	0.291619	0.134834	0.210412	0.54592
ENSSSCG00000004753	INO80	1302.07	0.080529	0.0117444	0.0672076	0.168336	1.56e-07	9.67e-07	0.00242415	0.940015	0.986918
ENSSSCG00000004755	DLL4	24.8989	-0.0154368	0.969609	0.990104	3.16525	1.8e-16	2.58e-15	0.347442	0.340868	0.693011
ENSSSCG00000004757	VPS18	529.135	-0.0575225	0.302866	0.577582	-0.41006	4.24e-13	4.61e-12	-0.0101111	0.860214	0.966743
ENSSSCG00000004758	RHOV	6.63997	0.316737	0.181596	0.430631	-0.0950573	0.706726	0.818466	-0.464746	0.0646945	0.274487
ENSSSCG00000004761	ZFYVE19	234.774	0.000283702	0.995845	0.998344	0.00882424	0.872878	0.929503	0.0407767	0.467189	0.790598
ENSSSCG00000004762	DNAJC17	527.463	0.1458	0.0782051	0.257378	-0.109597	0.187833	0.313703	-0.191531	0.0216483	0.129898
ENSSSCG00000004765	RMDN3	99.943	-0.00907909	0.886393	0.956728	-0.278469	2.84e-05	0.000127199	-0.0952209	0.16826	0.488763
ENSSSCG00000004766	RAD51	46.9726	-0.0998095	0.368585	0.640128	-0.0394801	0.72531	0.832434	-0.0421253	0.71273	0.917279
ENSSSCG00000004771	CHST14	73.3962	-0.072689	0.433291	0.69692	-0.874305	8.04e-19	1.35e-17	-0.0912591	0.380623	0.724761
ENSSSCG00000004772	BAHD1	998.843	-0.108647	0.00540855	0.0368164	-0.171607	1.29e-05	6.09e-05	0.0102768	0.796165	0.948088
ENSSSCG00000004774	IVD	716.982	-0.0548157	0.412201	0.680798	-0.121411	0.0703155	0.14057	0.0397375	0.555628	0.843588
ENSSSCG00000004776	DISP2	2.5125	0.60343	0.0972003	0.29687	-0.825111	0.0561861	0.116234	-0.567364	0.209293	NA
ENSSSCG00000004779	PLCB2	958.09	-0.0301793	0.767451	0.907018	-0.143913	0.159055	0.274592	0.0191249	0.851794	0.964285
ENSSSCG00000004781	PAK6	53.8691	-0.20765	0.274707	0.546026	0.0407242	0.830352	0.904365	-0.0303001	0.87385	0.969961
ENSSSCG00000004782	BUB1B	100.92	0.0771306	0.654509	0.844875	0.0928496	0.591166	0.729228	0.0676879	0.69646	0.910659
ENSSSCG00000004785	SRP14	575.622	0.0402291	0.471291	0.725046	0.128515	0.0217663	0.0511102	0.00951219	0.865612	0.967549
ENSSSCG00000004787	GPR176	8.5453	0.130826	0.414671	0.682281	-0.500525	0.00629077	0.0173974	-0.229977	0.241201	0.586456
ENSSSCG00000004789	THBS1	75561.6	-0.831012	1.79683e-06	3.47685e-05	1.50399	5.5e-18	8.74e-17	0.404632	0.0200623	0.123067
ENSSSCG00000004791	RASGRP1	2750.29	-0.411713	7.49875e-07	1.56465e-05	0.0833886	0.316026	0.468438	0.4849	5.80297e-09	2.30837e-07
ENSSSCG00000004792	FAM98B	364.472	-0.0385261	0.424569	0.691027	-0.0341388	0.483688	0.63526	0.0534478	0.280548	0.631242
ENSSSCG00000004799	ZNF770	226.721	0.166096	0.00392408	0.028341	0.0892003	0.127155	0.229588	-0.0161363	0.784631	0.944071
ENSSSCG00000004802	AQR	1410.72	0.0686343	0.127428	0.351153	0.131881	0.00347345	0.0103305	0.0180849	0.6893	0.907849
ENSSSCG00000004806		216.4	0.0600191	0.472023	0.725418	-0.105739	0.209575	0.341975	-0.00483003	0.954726	0.989451
ENSSSCG00000004807	SCG5	370.39	-0.118623	0.13423	0.362301	0.107694	0.174076	0.29523	0.1345	0.0912528	0.340339
ENSSSCG00000004814		554.166	0.0925531	0.0225554	0.108435	-0.0365648	0.374491	0.529034	-0.00158566	0.969674	0.992351
ENSSSCG00000004820	LINS1	244.448	0.0629843	0.131722	0.358106	0.0261937	0.540434	0.685332	-0.0156927	0.719611	0.920168
ENSSSCG00000004821	ASB7	343.734	0.0830076	0.0704231	0.239943	-0.160884	0.000618402	0.0021661	-0.0384775	0.422223	0.757952
ENSSSCG00000004822	ALDH1A3	2.89574	0.297631	0.329448	0.603522	0.410055	0.186888	0.312588	0.176922	0.574194	0.855227
ENSSSCG00000004823	LRRK1	943.045	0.00725096	0.95564	0.984741	-0.0166167	0.898625	0.945663	-0.112422	0.388938	0.730214
ENSSSCG00000004825	CHSY1	763.231	-0.0279261	0.807448	0.92274	1.06794	8.7e-21	1.65e-19	0.261971	0.0215255	0.12936
ENSSSCG00000004826	SELENOS	732.197	0.176556	0.000940489	0.00879054	0.173528	0.00120527	0.00396947	-0.0891074	0.0965641	0.352785
ENSSSCG00000004829	CACHD1	2.97485	0.234001	0.482414	0.731817	0.214113	0.532805	0.678714	-0.217448	0.521754	0.824082
ENSSSCG00000004830	ATP10A	288.842	-0.0525286	0.558611	0.786102	0.23622	0.00847554	0.0225788	0.0347346	0.699113	0.911965
ENSSSCG00000004832	UBE3A	1487.95	-0.000385375	0.992367	0.997239	0.0925495	0.0218897	0.0513674	0.0612118	0.131056	0.423251
ENSSSCG00000004840	OTUD7A	146.706	0.940256	2.7948e-18	2.12711e-16	-0.110818	0.318709	0.471355	-1.02834	7.0694e-21	9.53422e-19
ENSSSCG00000004844	MTMR10	1429.35	0.189001	0.000229888	0.00262262	-0.0257868	0.616791	0.751385	-0.0865617	0.093762	0.346065
ENSSSCG00000004845	FAN1	350.914	0.148708	0.000960254	0.00893921	-0.148323	0.00134614	0.00438882	-0.0599347	0.203625	0.537932
ENSSSCG00000004847	MPHOSPH10	597.05	0.16489	0.000642567	0.00634744	0.30909	1.76e-10	1.52e-09	-0.0426201	0.378335	0.722951
ENSSSCG00000004854	TJP1	238.417	-0.170097	0.169122	0.412583	0.256565	0.037731	0.0825876	0.203418	0.10036	0.361764
ENSSSCG00000004856	NFATC1	3053.23	-0.394764	2.57224e-09	7.9214e-08	-0.0443066	0.503647	0.653551	0.319778	1.44944e-06	3.68783e-05
ENSSSCG00000004857	ATP9B	645.268	0.0211046	0.485335	0.734227	-0.0850256	0.00593292	0.0165029	-0.036939	0.241434	0.586456
ENSSSCG00000004859	ZNF516	142.504	-0.134392	0.266972	0.537823	-0.632339	2.58e-07	1.55e-06	-0.129304	0.298403	0.649295
ENSSSCG00000004861	TSHZ1	208.328	-0.118918	0.0335437	0.145727	-0.234853	3.89e-05	0.000170255	0.0259758	0.658422	0.893912
ENSSSCG00000004869	CNDP1	8.95404	-0.197567	0.300633	0.574881	0.347253	0.0597884	0.122717	0.00226854	0.990178	0.998299
ENSSSCG00000004870	CNDP2	5729.48	0.0723949	0.314232	0.589342	-0.0337171	0.639417	0.769158	-0.062041	0.388788	0.730195
ENSSSCG00000004873	FBXO15	3.80969	0.296249	0.306303	0.581431	0.190366	0.526215	0.67344	0.197049	0.526817	0.827518
ENSSSCG00000004875	CYB5A	1353.12	0.0197133	0.680587	0.860383	0.0329164	0.492994	0.64349	0.05471	0.256291	0.604838
ENSSSCG00000004884	TMX3	1186.41	0.0860171	0.137425	0.367642	0.212157	0.00025218	0.000951286	0.00802854	0.889932	0.974148
ENSSSCG00000004888	SERPINB8	394.568	0.148081	0.213911	0.472165	-0.10552	0.377306	0.531976	-0.0217769	0.855774	0.965001
ENSSSCG00000004889	SERPINB10	78.7147	0.0647039	0.807952	0.922986	-0.280782	0.293357	0.443755	0.0408792	0.878902	0.972141
ENSSSCG00000004890	SERPINB2	2461.54	-0.479585	0.224989	0.486209	4.73552	3.4e-33	1.18e-31	0.766597	0.0517093	0.238786
ENSSSCG00000004893	VPS4B	2258.66	0.0767374	0.0619533	0.220928	0.136607	0.000909147	0.00307643	-0.0146657	0.722119	0.921512
ENSSSCG00000004896	PHLPP1	286.518	-0.0195522	0.787796	0.913966	-0.0218257	0.765177	0.859077	-0.104777	0.153616	0.464434
ENSSSCG00000004897	ZCCHC2	1590.94	0.228665	0.00277442	0.0213592	0.800773	9.57e-26	2.37e-24	0.0292458	0.701048	0.912585
ENSSSCG00000004898	TNFRSF11A	264.211	0.161679	0.259881	0.528976	-0.0676728	0.638268	0.768123	-0.0508556	0.724429	0.921993
ENSSSCG00000004899	RELCH	948.78	0.106269	0.00558817	0.0378136	-0.044418	0.251593	0.394314	-0.0387557	0.320957	0.673497
ENSSSCG00000004901	PIGN	715.554	0.127332	0.0285914	0.129565	0.115775	0.0473813	0.100164	0.0156295	0.789574	0.94608
ENSSSCG00000004902	RNF152	9.00977	0.206476	0.218406	0.477405	0.121983	0.488019	0.639136	-0.0462948	0.796959	0.94831
ENSSSCG00000004908	LMAN1	947.834	0.0954376	0.0920587	0.286427	0.19004	0.000811851	0.00278272	-0.0439522	0.438992	0.770559
ENSSSCG00000004912		698.889	0.00126359	0.980645	0.993785	-0.0783786	0.134757	0.240489	-0.0255651	0.627919	0.88093
ENSSSCG00000004917	MALT1	1941.25	0.150844	0.0100799	0.0596914	0.0830208	0.157438	0.27239	-0.0995934	0.0901052	0.337996
ENSSSCG00000004918	ALPK2	581.692	0.272692	0.0063205	0.0415381	0.158038	0.114331	0.210403	-0.190699	0.0566466	0.253013
ENSSSCG00000004919	NEDD4L	349.495	-0.0114608	0.875717	0.951501	0.25448	0.000511489	0.00181669	0.0701009	0.339568	0.691444
ENSSSCG00000004926	PDCD7	485.209	0.163604	1.01273e-05	0.00016383	-0.0787048	0.0385626	0.0841199	-0.147944	0.000121989	0.00191769
ENSSSCG00000004927	CLPX	1278.92	0.0597319	0.121422	0.340688	0.126057	0.00112334	0.00373037	-0.0256148	0.509194	0.816786
ENSSSCG00000004928	CILP	5.02099	-0.258057	0.259378	0.528381	-0.00103342	0.996396	0.998427	0.273414	0.268088	0.618112
ENSSSCG00000004929	PARP16	193.101	0.0294755	0.684206	0.862298	0.0923992	0.205188	0.336326	0.0200554	0.785005	0.944071
ENSSSCG00000004934	DPP8	2314.89	0.11306	0.00330162	0.0247397	-0.0344877	0.372076	0.526572	-0.0031466	0.935321	0.984572
ENSSSCG00000004935	HACD3	557.599	0.109813	0.00119855	0.0107019	-0.190174	5.2e-08	3.42e-07	-0.0405023	0.257535	0.605977
ENSSSCG00000004936	INTS14	437.073	0.0505242	0.0595118	0.214824	-0.118146	2.59e-05	0.000116419	0.00385763	0.89544	0.97517
ENSSSCG00000004937	SLC24A1	21.7235	0.0360912	0.751476	0.899295	-0.00765887	0.948381	0.973663	-0.0943899	0.437183	0.768589
ENSSSCG00000004938	DENND4A	1865.05	0.0567332	0.422824	0.68931	0.523122	1.39e-13	1.59e-12	0.191967	0.00663127	0.0529994
ENSSSCG00000004941	DIS3L	340.817	-0.0113603	0.774331	0.908601	-0.210086	2.61e-07	1.57e-06	0.0980423	0.0207394	0.125954
ENSSSCG00000004942	TIPIN	210.046	0.122944	0.0224846	0.108277	0.451925	3.53e-17	5.32e-16	0.048657	0.361551	0.710633
ENSSSCG00000004943	MAP2K1	706.562	-0.0574425	0.337494	0.611168	0.730615	9e-35	3.39e-33	0.102184	0.0837825	0.321371
ENSSSCG00000004945	RPL4	19739.7	0.0519631	0.161657	0.402581	0.130981	0.000420406	0.00151473	-0.0217205	0.558712	0.845228
ENSSSCG00000004946	ZWILCH	421.529	0.101963	0.0754123	0.251474	0.0480685	0.405523	0.559906	0.0266791	0.646739	0.888827
ENSSSCG00000004948	SMAD6	13.534	-0.45208	0.106842	0.314255	-3.15468	2.66e-21	5.19e-20	-0.181859	0.627255	0.880438
ENSSSCG00000004951	AAGAB	536.6	-0.00666953	0.850943	0.94125	-0.0848193	0.0188082	0.0451165	0.0437548	0.235779	0.578476
ENSSSCG00000004952	SMAD3	1504.72	-0.608131	5.36954e-35	1.69535e-32	0.381742	5.8e-15	7.42e-14	0.685231	4.34728e-44	3.09704e-41
ENSSSCG00000004954	C15orf61	52.789	-0.0467551	0.59035	0.806093	-0.429751	2.95e-06	1.54e-05	-0.125311	0.193142	0.523857
ENSSSCG00000004955	MAP2K5	366.674	0.0626239	0.0382943	0.159591	-0.0395323	0.207631	0.339461	-0.0491301	0.128476	0.418042
ENSSSCG00000004956	SKOR1	12.1261	-0.380728	0.134172	0.362301	0.902593	0.000182637	0.000709031	0.6384	0.00831254	0.0632439
ENSSSCG00000004957	CLN6	545.894	-0.171606	0.00565825	0.0380943	-0.645313	9.63e-25	2.26e-23	-0.0481745	0.449911	0.777912
ENSSSCG00000004958	PIAS1	1641.62	0.0679985	0.1144	0.328801	0.166374	0.00011524	0.000465002	0.0104378	0.809173	0.950242
ENSSSCG00000004961	ITGA11	2.67208	0.573534	0.294073	0.567585	0.810312	0.138953	0.246326	-0.0372155	0.944019	0.987721
ENSSSCG00000004962	CORO2B	26.5901	-0.0715005	0.585586	0.802988	0.123084	0.350047	0.504673	0.120867	0.370178	0.716927
ENSSSCG00000004963		1403.76	-0.20945	6.0181e-07	1.28765e-05	-0.090636	0.0311191	0.0698073	0.168262	7.20788e-05	0.00121342
ENSSSCG00000004968	PAQR5	82.6558	-0.102944	0.504205	0.748911	-0.507679	0.00114393	0.00379069	-0.0954865	0.545751	0.837777
ENSSSCG00000004969	KIF23	58.8325	-0.249844	0.0891493	0.280211	-0.00366802	0.980088	0.99092	0.185861	0.212378	0.548369
ENSSSCG00000004970	RPLP1	11340.9	-0.0585384	0.15266	0.389583	-0.0146539	0.720432	0.828745	-0.0765401	0.0616984	0.266341
[truncated: 13,988 more rows]
