# Supplementary material for: Dexamethasone has profound influence on the energy metabolism of porcine blood leukocytes and prevents the LPS-induced glycolytic switch
Source: Front Immunol. 2025 Feb 25;16:1514061. doi: 10.3389/fimmu.2025.1514061 (PMC11893826; doi:10.3389/fimmu.2025.1514061)
Supplement: Supplementary file 4 [file Table4.xlsx]

## Sheet: IPA prediction
Table S4: IPA predicted direction of regulation. Plus/minus sign indicate direction of regulation. Absolulte z-score value larger than 2 (highlighted in bold) is considered significant
Ingenuity Canonical Pathways	LPS	DEX	LPS+DEX
Oxidative Phosphorylation	1.546	0.221	-2.871
The citric acid (TCA) cycle and respiratory electron transport	0.209	-0.209	1.043
TCA Cycle II (Eukaryotic)	0.471	-0.471	0.471
Glycolysis I	-1.698	-1.213	-0.728
Glucose metabolism	-1.342	-2.236	0.447
Electron transport, ATP synthesis, and heat production by uncoupling proteins	1.585	0.679	-3.17
Mitochondrial Dysfunction	-0.943	-0.105	2.83

## Sheet: DE of metabolic genes
Table S4B: Differential expression of metabolic genes; subset of Table S3
ENSEMBL_ID	Gene	baseMean	log2FC_DvC	pvalue_DvC	padj__DvC	log2FC_LvC	pvalue_LvC	padj__LvC	log2FC_LvLD	pvalue_LvLD	padj_LvLD	Pathway1	Pathway2	Pathway3
ENSSSCG00000010261	PPA1	314.128	0.0941665	0.53896	0.773684	2.07818	8.33e-43	4.27e-41	0.081102	0.588077	0.862444			OXPHOS
ENSSSCG00000035612	COX6B2	12.7303	-0.264169	0.41022	0.678781	3.1395	1.31e-34	4.84e-33	0.146569	0.44751	0.77638			OXPHOS
ENSSSCG00000032081	NDUFS3	761.08	0.0260601	0.480729	0.73064	-0.378545	1.31e-23	2.87e-22	0.000487949	0.989929	0.998299			OXPHOS
ENSSSCG00000006054	ATP6V1C1	1097.25	0.0661708	0.185695	0.435364	0.470832	3.8e-21	7.31e-20	-0.085539	0.0852941	0.325417			OXPHOS
ENSSSCG00000037792	COX7A1	59.7123	-0.00148684	0.989257	0.996534	0.917118	7.66e-18	1.21e-16	0.185426	0.0746064	0.298545			OXPHOS
ENSSSCG00000017401	ATP6V0A1	804.159	-0.0600458	0.578606	0.798801	-0.902672	9.39e-17	1.38e-15	0.0909337	0.40489	0.74316			OXPHOS
ENSSSCG00000030328	NDUFB10	642.192	-0.0561742	0.141842	0.373941	-0.277946	9.44e-13	9.97e-12	-0.0103757	0.794033	0.947388			OXPHOS
ENSSSCG00000028694	ATP6V1B2	4464.76	0.086941	0.23482	0.499257	0.511297	2.77e-12	2.83e-11	-0.211816	0.00376443	0.0345028			OXPHOS
ENSSSCG00000016714	CYCS	857.202	0.0346808	0.636651	0.835182	0.485332	3.55e-11	3.27e-10	0.0213894	0.770122	0.938068			OXPHOS
ENSSSCG00000018065	ND1	27229.2	0.115928	0.00443759	0.0314313	0.23844	4.87e-09	3.64e-08	0.00430163	0.91593	0.980088			OXPHOS
ENSSSCG00000018069	ND2	33636.8	0.103083	0.0126281	0.0711938	0.229488	2.82e-08	1.91e-07	-0.000347472	0.993293	0.998529			OXPHOS
ENSSSCG00000035532	ATP5F1D	860.758	-0.0780246	0.118955	0.336804	-0.270188	8.38e-08	5.38e-07	-0.0871651	0.0862506	0.32779			OXPHOS
ENSSSCG00000033278	ATP6V1D	829.936	0.0337875	0.39244	0.662574	-0.213738	9.45e-08	6.02e-07	0.0141411	0.727762	0.922955			OXPHOS
ENSSSCG00000000045	NDUFA6	430.242	-0.215593	0.000228154	0.0026047	0.306275	1.34e-07	8.37e-07	0.188194	0.00125442	0.0139832			OXPHOS
ENSSSCG00000027085	UQCRFS1	1299.48	0.0204163	0.513789	0.756872	0.155148	7.55e-07	4.26e-06	-0.00741899	0.813723	0.951353			OXPHOS
ENSSSCG00000018075	COX1	226639	0.0783497	0.0156813	0.0836565	0.155755	1.56e-06	8.48e-06	-0.0158965	0.623982	0.877927			OXPHOS
ENSSSCG00000018081	ATP6	65463.4	0.114922	0.00545266	0.0370329	0.184545	8.11e-06	3.95e-05	-0.00595296	0.885548	0.973857			OXPHOS
ENSSSCG00000036270	ATP6V1G3	15.4794	-0.224392	0.235183	0.49946	-0.887765	1.03e-05	4.91e-05	-0.117241	0.58233	0.859645			OXPHOS
ENSSSCG00000055783	UQCRB	508.976	0.0192449	0.666686	0.852607	0.188766	2.51e-05	0.000113254	0.0149383	0.739946	0.927403			OXPHOS
ENSSSCG00000037455	NDUFS8	390.879	-0.150752	0.165334	0.408041	-0.448195	4.03e-05	0.00017558	-0.1642	0.13417	0.428779			OXPHOS
ENSSSCG00000018094	CYTB	54735.6	0.101029	0.0553866	0.206206	0.216478	4.04e-05	0.000176267	0.0023773	0.964044	0.990888			OXPHOS
ENSSSCG00000006358	NDUFS2	1526.86	-0.000241244	0.993047	0.997353	-0.111128	7.18e-05	0.00030049	-0.0461229	0.10307	0.367307			OXPHOS
ENSSSCG00000011003	NDUFB6	295.03	-0.0602634	0.200721	0.455077	0.183954	9.41e-05	0.000385145	-0.00328251	0.944799	0.987876			OXPHOS
ENSSSCG00000018023	COX10	115.399	-0.128189	0.0442677	0.176596	-0.255572	9.78e-05	0.000399224	0.0377198	0.581148	0.859404			OXPHOS
ENSSSCG00000014289	UQCRQ	583.878	-0.021428	0.544538	0.777362	-0.138076	0.000125834	0.000504948	-0.0855554	0.0194206	0.120071			OXPHOS
ENSSSCG00000018082	COX3	117057	0.0892994	0.0453328	0.178902	0.164213	0.000232705	0.000883868	-0.0122575	0.783525	0.943324			OXPHOS
ENSSSCG00000004480	COX7A2	697.408	0.0206871	0.637356	0.835606	0.160627	0.00026208	0.000986301	-0.0469878	0.286774	0.639254			OXPHOS
ENSSSCG00000005528	NDUFA8	315.901	-0.0310802	0.494562	0.741587	-0.165458	0.000369981	0.00134886	-0.0409475	0.388624	0.730195			OXPHOS
ENSSSCG00000018091	ND5	49470.5	0.107611	0.128347	0.352389	0.23991	0.000698592	0.00242309	0.024928	0.724651	0.921993			OXPHOS
ENSSSCG00000055239	ATP6V0E2	171.902	-0.0672055	0.201281	0.455731	-0.181062	0.0008121	0.00278297	-0.0735581	0.186033	0.513653			OXPHOS
ENSSSCG00000018084	ND3	10673.1	0.109261	0.0388607	0.161369	0.176013	0.000877995	0.0029813	-0.0228989	0.665177	0.897085			OXPHOS
ENSSSCG00000018092	ND6	1199.49	0.0963653	0.377583	0.649473	0.349711	0.00136361	0.00443973	0.0235572	0.829196	0.956496			OXPHOS
ENSSSCG00000012896	NDUFV1	553.893	-0.133214	0.0770375	0.254925	-0.238552	0.00161585	0.00519431	-0.103557	0.173105	0.495539			OXPHOS
ENSSSCG00000027307	NDUFA11	220.857	-0.0694075	0.272684	0.54438	-0.20264	0.00161927	0.00520113	-0.0880843	0.177377	0.501359			OXPHOS
ENSSSCG00000018087	ND4	42688.7	0.12962	0.0346507	0.148894	0.192001	0.00175452	0.00558615	0.0184809	0.76329	0.934905			OXPHOS
ENSSSCG00000060790	COX6C	2140.82	0.0294616	0.377244	0.649442	0.0947195	0.00463716	0.0133614	-0.0265553	0.428552	0.761875			OXPHOS
ENSSSCG00000039494	NDUFC2	413.413	0.41177	4.79e-09	1.43e-07	-0.200207	0.00504851	0.014391	-0.294321	4e-05	0.000719848			OXPHOS
ENSSSCG00000034487	NDUFB11	318.744	-0.0727912	0.103111	0.307663	-0.125658	0.00568121	0.0158941	-0.0638906	0.167759	0.488171			OXPHOS
ENSSSCG00000013046	COX8A	818.032	-0.113807	0.101337	0.304163	-0.183072	0.00859581	0.0228635	-0.0915137	0.190516	0.519894			OXPHOS
ENSSSCG00000038826	NDUFV2	756.391	0.0120094	0.74684	0.897301	0.0978761	0.00887973	0.0235404	0.00948041	0.801323	0.949495			OXPHOS
ENSSSCG00000007845	UQCRC2	1359.48	0.0281715	0.301744	0.576335	0.0717702	0.00899574	0.0238005	0.00515413	0.852398	0.964285			OXPHOS
ENSSSCG00000013778	NDUFB7	253.756	-0.210987	0.0108375	0.0629654	-0.211677	0.0109959	0.0283831	0.0274684	0.744063	0.928713			OXPHOS
ENSSSCG00000037310	ATP6AP1	2423.37	-0.165175	0.0311149	0.137454	-0.192224	0.0121809	0.0309519	0.018276	0.811844	0.950618			OXPHOS
ENSSSCG00000017544	ATP5MC1	560.126	-0.0137635	0.785178	0.913293	-0.126774	0.0128485	0.0324163	-0.0698474	0.174122	0.496998			OXPHOS
ENSSSCG00000013436	UQCR11	195.203	-0.0538658	0.459844	0.717532	-0.182277	0.0135948	0.0340894	-0.121027	0.105367	0.372569			OXPHOS
ENSSSCG00000053432	NDUFA1	422.58	0.000100313	0.998014	0.999264	0.099843	0.0139447	0.0348326	0.0635498	0.122707	0.408059			OXPHOS
ENSSSCG00000017114	NDUFS6	325.68	-0.00692824	0.927808	0.973361	-0.18361	0.0172515	0.0418788	-0.154798	0.0459743	0.220556			OXPHOS
ENSSSCG00000016349	NDUFA10	487.038	-0.0579088	0.328611	0.602729	-0.141093	0.0181032	0.0437273	-0.0932063	0.121022	0.404517			OXPHOS
ENSSSCG00000011893	COX17	421.05	-0.0706514	0.273016	0.544432	0.152117	0.0183173	0.0441644	-0.147591	0.0220835	0.131703			OXPHOS
ENSSSCG00000005976	NDUFB9	908.481	-0.0648155	0.172015	0.416562	0.111968	0.0184453	0.044406	0.0210584	0.658778	0.893912			OXPHOS
ENSSSCG00000052280	ATP5MG	1494.08	0.00893616	0.823337	0.929848	0.0940024	0.0191319	0.0457967	0.00134179	0.973403	0.992915			OXPHOS
ENSSSCG00000036789	COX6A2	274.732	0.0156437	0.846984	0.939505	-0.190264	0.0200508	0.0476751	-0.093701	0.255784	0.604297			OXPHOS
ENSSSCG00000018078	COX2	63645.8	0.107114	0.242902	0.509537	0.202866	0.0269906	0.0616625	2.87e-05	0.999751	0.999982			OXPHOS
ENSSSCG00000003653	NDUFS5	873.496	0.0706991	0.0722268	0.244059	0.087498	0.0270142	0.0617076	-0.058589	0.140301	0.441697			OXPHOS
ENSSSCG00000031918	CYC1	900.288	-0.0940197	0.147047	0.381844	-0.139471	0.0319557	0.0714632	-0.0523644	0.422274	0.757952			OXPHOS
ENSSSCG00000004499	ATP5F1A	6349.37	0.0149061	0.602849	0.814276	0.0591907	0.0390864	0.0851114	-0.00461265	0.872462	0.969664			OXPHOS
ENSSSCG00000039265	COX6A1	1650.84	-0.0249289	0.459991	0.717551	0.066973	0.0477904	0.10097	-0.0224942	0.507872	0.816201			OXPHOS
ENSSSCG00000012042	ATP5PO	1905.87	0.018539	0.661067	0.849679	0.0836555	0.0483027	0.101944	0.000113954	0.997859	0.999602			OXPHOS
ENSSSCG00000018086	ND4L	4075.92	0.147537	0.075835	0.252307	0.163166	0.0496588	0.104434	-0.0180507	0.828116	0.956234			OXPHOS
ENSSSCG00000006263	ATP6V1H	1224.11	0.00523911	0.935202	0.97531	0.122462	0.0575974	0.118699	-0.00671116	0.917221	0.980667			OXPHOS
ENSSSCG00000010541	COX15	520.204	0.0399933	0.270818	0.542213	-0.0673292	0.068706	0.138025	0.0404798	0.283753	0.63502			OXPHOS
ENSSSCG00000010795	NDUFAB1	336.528	-0.0447936	0.310831	0.586127	0.0793063	0.0746934	0.147879	0.0104936	0.815837	0.952732			OXPHOS
ENSSSCG00000038399	ATP5PF	1055	0.0545728	0.214431	0.472593	0.0776643	0.0784191	0.153994	-0.0242152	0.584485	0.860476			OXPHOS
ENSSSCG00000037772	ATP5PB	2254.69	0.0416466	0.162647	0.404182	0.0524312	0.0800352	0.156746	-0.0305593	0.309446	0.660029			OXPHOS
ENSSSCG00000002907	COX6B1	1132.96	-0.0392793	0.364685	0.63598	0.072198	0.0964162	0.182867	0.00660243	0.879624	0.972582			OXPHOS
ENSSSCG00000024550	UQCR10	317.724	-0.0567472	0.245401	0.511908	-0.0793547	0.108791	0.202023	0.00145841	0.976891	0.993628			OXPHOS
ENSSSCG00000056961	NDUFA13	639.277	-0.0738112	0.0443848	0.176823	-0.0588873	0.112195	0.207236	-0.0223155	0.552587	0.841825			OXPHOS
ENSSSCG00000024313	NDUFA4	1074.67	0.0026528	0.940746	0.978584	0.0534363	0.136277	0.242551	-0.0157868	0.661706	0.895511			OXPHOS
ENSSSCG00000018080	ATP8	2686.15	0.204195	0.22002	0.479134	0.234701	0.158669	0.274133	-0.0564761	0.734472	0.924757			OXPHOS
ENSSSCG00000006166	NDUFB8	757.977	-0.0131943	0.656669	0.846554	-0.0416809	0.166482	0.284983	-0.00441729	0.885433	0.973857			OXPHOS
ENSSSCG00000027621	NDUFA4L2	22.8706	0.0830475	0.471816	0.725309	-0.169263	0.167653	0.28668	-0.466027	0.000150524	0.00231064			OXPHOS
ENSSSCG00000031913	NDUFB4	1031.83	0.00348839	0.91862	0.969961	0.0441806	0.198391	0.327891	-0.01334	0.699805	0.911965			OXPHOS
ENSSSCG00000011356	UQCRC1	1508.74	-0.0166393	0.664445	0.851698	-0.049293	0.200835	0.330829	-0.118001	0.00227889	0.0229103			OXPHOS
ENSSSCG00000008466	COX7A2L	1788.75	0.0620551	0.0309584	0.137028	0.0361369	0.211963	0.344779	-0.0555789	0.0561228	0.251533			OXPHOS
ENSSSCG00000016893	NDUFS4	419.192	0.0343301	0.43911	0.701413	0.0555513	0.215082	0.348647	-0.0342782	0.448419	0.776926			OXPHOS
ENSSSCG00000011916	ATP6V1A	4141.29	-0.057584	0.424833	0.691042	-0.0806588	0.263837	0.408853	0.0223395	0.757118	0.933206			OXPHOS
ENSSSCG00000031433	COX11	239.589	0.0282899	0.569885	0.793366	-0.052447	0.301786	0.4525	-0.0541142	0.295137	0.646407			OXPHOS
ENSSSCG00000024316	COX5A	828.859	0.109022	0.00200554	0.0162879	0.031134	0.382987	0.537756	-0.115539	0.00127895	0.0142163			OXPHOS
ENSSSCG00000015973	ATP5MC3	1402.92	0.0221226	0.6409	0.838242	0.0396321	0.404572	0.559173	-0.0407092	0.393069	0.734839			OXPHOS
ENSSSCG00000008634	ATP6V1C2	37.3152	0.189073	0.487806	0.736036	0.222805	0.414887	0.568774	-0.0624482	0.819254	0.953608			OXPHOS
ENSSSCG00000011764	NDUFB5	315.352	-0.0359894	0.368559	0.640128	0.0318003	0.432876	0.586327	-0.00591757	0.886059	0.973857			OXPHOS
ENSSSCG00000008195	COX5B	1224.38	-0.0571567	0.113932	0.327986	-0.0282312	0.437162	0.590381	-0.00354036	0.922923	0.981997			OXPHOS
ENSSSCG00000040325	COX7C	1615.41	0.0423427	0.331627	0.605785	0.0334814	0.444024	0.596975	-0.00399111	0.92752	0.983042			OXPHOS
ENSSSCG00000058604	NDUFC1	212.416	0.0228395	0.76257	0.904913	0.0581144	0.444966	0.597838	-0.028371	0.711008	0.916416			OXPHOS
ENSSSCG00000037869	NDUFA5	457.161	0.00960304	0.85931	0.944291	0.0410086	0.451717	0.604755	0.0392218	0.475253	0.796067			OXPHOS
ENSSSCG00000016127	NDUFS1	1080.44	0.0245307	0.505342	0.749942	-0.0259279	0.484578	0.635898	-0.010525	0.778269	0.941262			OXPHOS
ENSSSCG00000001401	ATP6V1G2	38.825	0.0938764	0.413417	0.681341	-0.0815529	0.490482	0.641362	-0.175124	0.144292	0.450021			OXPHOS
ENSSSCG00000006138	ATP6V0D2	2.52478	0.390087	0.371756	0.643607	0.307685	0.492467	0.643011	-0.322625	0.461068	NA			OXPHOS
ENSSSCG00000009766	ATP6V0A2	1214.79	-0.0181102	0.752023	0.899372	-0.0392646	0.494333	0.644922	0.0897534	0.119674	0.401812			OXPHOS
ENSSSCG00000010735	LHPP	126.811	-0.156308	0.122178	0.341778	-0.0651211	0.521494	0.669427	-0.03218	0.753573	0.931683			OXPHOS
ENSSSCG00000002449	NDUFB1	146.862	-0.116329	0.0446747	0.177434	-0.0318337	0.587278	0.72547	0.0547724	0.363396	0.712205			OXPHOS
ENSSSCG00000029034	COX4I1	3319.06	-0.0700967	0.195105	0.447801	-0.0274734	0.611862	0.746974	-0.046051	0.395507	0.73661			OXPHOS
ENSSSCG00000008441	ATP6V1E2	7.22051	0.113437	0.557179	0.785256	0.0944917	0.637563	0.767621	-0.211674	0.292935	0.644647			OXPHOS
ENSSSCG00000016577	ATP6V1F	1008.08	-0.0182963	0.761002	0.90405	-0.028363	0.638117	0.768052	-0.106058	0.0792362	0.310467			OXPHOS
ENSSSCG00000012890	TCIRG1	1941.62	-0.215427	0.101957	0.305374	0.0603629	0.646754	0.775201	-0.0659755	0.616509	0.875066			OXPHOS
ENSSSCG00000053522	ATP6V1G1	2960.91	-0.00680743	0.867708	0.948278	-0.0175774	0.667704	0.791702	-0.0158389	0.699483	0.911965			OXPHOS
ENSSSCG00000041220	NDUFA7	375.823	-0.0181771	0.645028	0.840629	-0.0139629	0.727446	0.833819	-0.0934989	0.021256	0.128232			OXPHOS
ENSSSCG00000032390	NDUFB2	237.74	-0.0132411	0.773124	0.908601	0.0151442	0.745463	0.846157	0.0584211	0.221461	0.561799			OXPHOS
ENSSSCG00000039267	ATP6V0B	3071.18	-0.0477094	0.458065	0.717067	-0.0173206	0.787753	0.874266	-0.0780922	0.225093	0.564912			OXPHOS
ENSSSCG00000022788	PPA2	276.228	0.126264	0.022571	0.108435	-0.0131644	0.81501	0.892702	-0.054729	0.335917	0.688302			OXPHOS
ENSSSCG00000062561	ATP5MC2	2108.57	0.021512	0.512485	0.755316	-0.00750745	0.819963	0.896162	-0.018858	0.569267	0.852487			OXPHOS
ENSSSCG00000034086	ATP5F1C	2020.31	0.0224519	0.385216	0.656554	-0.00490818	0.85052	0.916028	-0.00503721	0.847822	0.962683			OXPHOS
ENSSSCG00000023903	ATP5ME	557.894	-0.00964566	0.826392	0.931337	0.00724746	0.870093	0.92736	-0.0586131	0.189292	0.518046			OXPHOS
ENSSSCG00000000719	NDUFA9	724.415	0.00336411	0.92268	0.971676	0.00558297	0.873295	0.929781	-0.00878429	0.804087	0.949824			OXPHOS
ENSSSCG00000002776	ATP6V0D1	2349.7	-0.0291422	0.719504	0.88304	0.0021679	0.978697	0.990052	-0.0503702	0.535211	0.832072			OXPHOS
ENSSSCG00000002009	PCK2	637.085	-0.196453	0.0425229	0.172062	0.852582	8.58e-19	1.43e-17	0.0274105	0.77522	0.940025	Glycolysis	TCA
ENSSSCG00000005361	ALDH1B1	149.482	-0.071102	0.223688	0.484562	-0.515938	4.05e-17	6.07e-16	0.0345907	0.592748	0.86581	Glycolysis
ENSSSCG00000008773	PGM2	1306.59	-0.00065645	0.992919	0.997353	0.568203	1.41e-14	1.72e-13	-0.0670202	0.363204	0.712078	Glycolysis
ENSSSCG00000020926	SDHB	1049.98	-0.0302309	0.355859	0.626978	-0.242212	3.12e-13	3.44e-12	-0.0230799	0.494168	0.807959		TCA	OXPHOS
ENSSSCG00000023264	IDH1	840.696	-0.0104382	0.856271	0.943522	-0.420637	4.59e-13	4.98e-12	0.0571258	0.330519	0.683312		TCA
ENSSSCG00000001925	ADPGK	846.494	0.0736523	0.0047974	0.0333523	-0.19029	1.66e-12	1.72e-11	-0.090995	0.000969701	0.0113003	Glycolysis
ENSSSCG00000023807	ACO1	1674.47	-0.0508837	0.677826	0.858391	0.838797	7.11e-12	6.99e-11	-0.0574382	0.63845	0.885624		TCA
ENSSSCG00000014247	ALDH7A1	656.171	0.111973	0.0522737	0.197855	-0.379948	7.77e-11	6.99e-10	-0.124981	0.0339303	0.180252	Glycolysis
ENSSSCG00000002873	GPI	4380.7	-0.0126356	0.812286	0.925019	-0.296428	2.66e-08	1.81e-07	-0.00478641	0.928554	0.983299	Glycolysis
ENSSSCG00000020686	SDHA	1627.98	-0.0428785	0.28765	0.560945	-0.217911	7.78e-08	5.02e-07	-0.0683376	0.0939647	0.346438		TCA	OXPHOS
ENSSSCG00000002374	DLST	2022.76	-0.0379504	0.137204	0.367458	-0.134369	1.85e-07	1.14e-06	0.0134412	0.606252	0.871393		TCA
ENSSSCG00000013366	LDHA	10197.7	-0.0472417	0.518389	0.760045	0.376175	2.7e-07	1.62e-06	0.00794887	0.91345	0.979383	Glycolysis
ENSSSCG00000017365	G6PC3	614.255	-0.0737256	0.190855	0.441895	-0.283661	6.05e-07	3.45e-06	-0.0524045	0.361132	0.709991	Glycolysis
ENSSSCG00000007286	ACSS2	670.894	-0.0685201	0.0350897	0.150238	-0.162161	9.44e-07	5.26e-06	0.105246	0.0019633	0.0202439	Glycolysis
ENSSSCG00000012783	IDH3G	987.683	-0.0439912	0.484911	0.733966	-0.310103	9.62e-07	5.35e-06	-0.10116	0.111613	0.385225		TCA
ENSSSCG00000028197	PFKL	698.02	-0.190711	0.0787035	0.258352	-0.520825	1.68e-06	9.09e-06	-0.147084	0.177474	0.50143	Glycolysis
ENSSSCG00000015030	DLAT	442.223	-0.00492503	0.904043	0.964381	-0.198145	2.04e-06	1.09e-05	0.092793	0.0305063	0.167118	Glycolysis	TCA
ENSSSCG00000015034	SDHD	1407.06	-0.00745347	0.783858	0.91304	0.126617	3.45e-06	1.78e-05	0.0693196	0.011735	0.0822188		TCA	OXPHOS
ENSSSCG00000035686	CS	2184.7	0.00335048	0.886147	0.956556	0.108869	3.6e-06	1.85e-05	0.0217178	0.35839	0.708801		TCA
ENSSSCG00000000685	TPI1	2492.74	-0.119683	0.017362	0.0900085	-0.228691	5.72e-06	2.85e-05	0.0455712	0.367545	0.715506	Glycolysis
ENSSSCG00000008486	GALM	405.983	0.0406034	0.667837	0.853122	-0.412572	1.5e-05	6.99e-05	-0.101271	0.290808	0.642873	Glycolysis
ENSSSCG00000015443	DLD	1271.52	0.0296971	0.414331	0.682257	0.147445	5.3e-05	0.000226205	0.00243272	0.947006	0.988473	Glycolysis	TCA
ENSSSCG00000032498	IDH3A	678.672	0.0252694	0.521167	0.762175	0.147546	0.00019114	0.000738635	-0.0111839	0.778388	0.941264		TCA
ENSSSCG00000010517	PGAM1	3908.19	-0.0299477	0.365705	0.636925	-0.121279	0.000259415	0.000976732	0.00800251	0.810194	0.950242	Glycolysis
ENSSSCG00000010435	MINPP1	125.598	0.175195	0.0699173	0.239035	-0.348605	0.000428946	0.00154272	-0.185127	0.0650439	0.275448	Glycolysis
ENSSSCG00000012926	PC	60.7612	0.0378059	0.794883	0.916845	-0.503008	0.000724383	0.00250548	-0.184736	0.221995	0.562067		TCA
ENSSSCG00000001930	PKM	7401.52	-0.0628113	0.112476	0.325092	-0.117127	0.00310767	0.00936461	0.00343597	0.930967	0.98369	Glycolysis
ENSSSCG00000028373	ENO2	3.2023	0.495624	0.116391	0.332252	0.915848	0.00317388	0.00954254	0.331133	0.268127	0.618112	Glycolysis
ENSSSCG00000014048	HK3	773.442	-0.192062	0.215989	0.474783	0.455127	0.00334279	0.0099809	0.16071	0.300147	0.650334	Glycolysis
ENSSSCG00000016751	GCK	61.6707	-0.0631206	0.587406	0.804364	-0.348759	0.0034097	0.0101625	-0.117192	0.335242	0.687818	Glycolysis
ENSSSCG00000025881	PDHB	827.493	0.0691318	0.0590739	0.214133	-0.104298	0.00496143	0.0141832	-0.0518403	0.167289	0.487421	Glycolysis	TCA
ENSSSCG00000008261	HK2	774.034	-0.110078	0.436832	0.699798	0.396778	0.00503811	0.0143665	0.0504982	0.721093	0.920858	Glycolysis
ENSSSCG00000009889	ALDH2	3349.25	0.0491908	0.674678	0.856571	-0.318419	0.00661368	0.0181626	-0.0335804	0.774675	0.939822	Glycolysis
ENSSSCG00000026149	PKLR	88.6521	0.434091	8.89e-08	2.16e-06	-0.228646	0.00773063	0.0208081	-0.51334	2.32e-09	9.69e-08	Glycolysis
ENSSSCG00000017421	ACLY	2197.32	-0.0525979	0.0565083	0.208778	0.0589853	0.0329584	0.0733669	0.0443505	0.110991	0.384063		TCA
ENSSSCG00000011501	SUCLG2	1137.5	0.0197257	0.664072	0.851425	0.0842292	0.0644018	0.13074	0.0555217	0.224766	0.564453		TCA
ENSSSCG00000026349	ALDH3B2	4.1448	-0.226815	0.544521	0.777362	-0.714618	0.0696032	0.139477	-0.424314	0.295762	0.646837	Glycolysis
ENSSSCG00000039425	BPGM	274.305	0.028353	0.673345	0.856079	-0.118436	0.081714	0.159448	-0.0312765	0.64932	0.890124	Glycolysis
ENSSSCG00000030318	SDHC	1122.03	0.0151559	0.631862	0.832417	0.0551654	0.0831699	0.161598	0.00643824	0.841005	0.96002		TCA	OXPHOS
ENSSSCG00000010253	HK1	1840.57	-0.211931	2.28e-09	7.13e-08	-0.0568138	0.109602	0.203292	0.184945	2.4e-07	7.19e-06	Glycolysis
ENSSSCG00000008247	SUCLG1	1538.93	7.36e-06	0.999828	0.99989	-0.0518923	0.130418	0.234422	0.0312284	0.36636	0.714859		TCA
ENSSSCG00000007133	ACSS1	1874.7	0.126204	0.0177578	0.0911151	-0.0733006	0.169872	0.289883	-0.258347	1.34e-06	3.43e-05	Glycolysis
ENSSSCG00000000064	ACO2	2382.33	-0.0870702	0.0989158	0.299848	-0.0722369	0.171532	0.291877	-0.0111599	0.833019	0.957878		TCA
ENSSSCG00000018041	ALDH3A2	2224.06	0.44678	2.22e-07	5.04e-06	0.113967	0.186935	0.3126	-0.414236	1.59e-06	4.02e-05	Glycolysis
ENSSSCG00000031174	FBP1	31.2926	0.340651	0.00152335	0.0129578	0.141766	0.205679	0.336909	-0.0403116	0.722449	0.921512	Glycolysis
ENSSSCG00000032556	ALDOA	5998.09	-0.148423	0.0637385	0.225234	-0.0957963	0.231539	0.369367	-0.0183067	0.819215	0.953608	Glycolysis
ENSSSCG00000021129	PFKM	62.6659	-0.0873052	0.277874	0.54932	0.0903088	0.264858	0.410157	0.0825365	0.320765	0.673254	Glycolysis
ENSSSCG00000011158	PFKP	722.608	-0.228227	0.000251899	0.00284188	-0.0611946	0.326874	0.479789	0.0421282	0.501873	0.81326	Glycolysis
ENSSSCG00000007173	IDH3B	819.921	0.0409878	0.089041	0.28012	-0.0241447	0.327759	0.480691	0.00290986	0.908312	0.977839		TCA
ENSSSCG00000009185	ADH5	1113.71	-0.0101288	0.742858	0.895312	-0.0301064	0.33384	0.487239	0.0381721	0.226142	0.566053	Glycolysis
ENSSSCG00000013363	LDHC	2.41701	0.175887	0.637493	0.835631	0.346882	0.357284	0.511789	-0.136395	0.712944	NA	Glycolysis
ENSSSCG00000012440	PGK1	4700.82	0.0168855	0.745061	0.896777	-0.0465107	0.370854	0.525507	-0.00307088	0.95293	0.989451	Glycolysis
ENSSSCG00000029256	AKR1A1	1360.35	-0.158058	0.0131617	0.0733231	-0.0490394	0.44213	0.59533	0.0666437	0.297519	0.648434	Glycolysis
ENSSSCG00000009405	SUCLA2	658.819	-0.0147019	0.77201	0.908317	0.0375059	0.461641	0.614407	-0.0693449	0.1752	0.498122		TCA
ENSSSCG00000025751	MDH1	1090.81	0.00656286	0.889671	0.95855	0.0340887	0.472589	0.624871	0.00788727	0.86852	0.968297		TCA
ENSSSCG00000023643	PDHA1	2101.89	0.0519468	0.144503	0.377878	-0.0207	0.562567	0.704996	0.0227683	0.526095	0.827113	Glycolysis	TCA
ENSSSCG00000017904	ENO3	55.7137	-0.0348366	0.74673	0.897301	-0.0582262	0.59501	0.732443	-0.0444106	0.690224	0.908241	Glycolysis
ENSSSCG00000016720	PGAM2	147.892	-0.120241	0.469255	0.724158	0.0731427	0.659959	0.786083	-0.141637	0.394612	0.73618	Glycolysis
ENSSSCG00000017759	ALDOC	268.417	-0.463289	1.05e-05	0.000168897	-0.0338486	0.746927	0.847398	0.370099	0.000469868	0.00610633	Glycolysis
ENSSSCG00000022343	ENO1	9286.29	0.0919857	0.184505	0.433414	0.0204821	0.767685	0.860041	-0.186672	0.00710063	0.0557641	Glycolysis
ENSSSCG00000025486	MDH2	1948.29	-0.0334405	0.349634	0.621741	0.0101452	0.777219	0.866813	0.00968298	0.78799	0.945348		TCA
ENSSSCG00000001852	IDH2	1299.61	-0.155343	0.0328413	0.14322	0.0195298	0.788543	0.874681	0.138754	0.0572475	0.254635		TCA
ENSSSCG00000028178	FH	1215.12	0.0402944	0.352077	0.624278	0.00398907	0.926924	0.961515	0.000344232	0.993715	0.998603		TCA
ENSSSCG00000016743	OGDH	3532.74	-0.0669548	0.447498	0.707874	-0.00730583	0.93396	0.965536	-0.0948061	0.282364	0.63339		TCA
ENSSSCG00000032557	LDHB	19.9396	0.0952502	NA	NA	-0.0813472	NA	NA	-0.217665	NA	NA	Glycolysis
