# Supplementary material for: Dexamethasone has profound influence on the energy metabolism of porcine blood leukocytes and prevents the LPS-induced glycolytic switch
Source: Front Immunol. 2025 Feb 25;16:1514061. doi: 10.3389/fimmu.2025.1514061 (PMC11893826; doi:10.3389/fimmu.2025.1514061)
Supplement: Supplementary file 5 [file Table5.xlsx]

## Sheet: Table S5
Table S5: Statistical significance of the effect of different treatments on the expression of selected genes
Gene	Treatment	log2FC D vs.C	pvalue D vs. C	log2FC L vs.C	pvalue L vs. C	log2FC L vs. LD	pvalue L vs. LD	log2FC L vs. LK	pvalue L vs. LK	log2FC LD vs. LDK	pvalue LD vs. LDK
IL1B	<0,0001	-2.039	0.0186	5.92	<0,0001	4.838	<0,0001	-0.2631	0.9962	-4.083	<0,0001
TNFA	<0,0001	-0.4036	0.2412	1.388	<0,0001	1.396	<0,0001	-0.8244	0.0026	-2.185	<0,0001
ACOD1	<0,0001	-0.2054	0.9886	5.168	<0,0001	2.714	<0,0001	0.9371	0.1084	-2.412	<0,0001
RELB	<0,0001	-0.04695	0.9999	0.9704	0.0015	0.7686	0.0119	-0.554	0.0976	-1.573	<0,0001
NFE2L2	0.0007	0.1254	0.9015	-0.0171	>0,9999	-0.0432	0.9991	-0.6277	0.0011	-0.3836	0.0571
SOD2	<0,0001	0.4828	0.7299	3.138	<0,0001	0.7621	0.288	0.1514	0.9976	-1.559	0.0041
SLC2A1	0.0001	-0.2502	0.8869	0.6307	0.1294	0.8694	0.0193	-0.5545	0.2221	-0.846	0.0235
SLC2A3	0.0004	-0.757	0.7391	2.615	0.0025	1.463	0.1372	1.462	0.1376	-0.8595	0.6306
PFKFB3	<0,0001	0.4265	0.0552	1.296	<0,0001	0.6978	0.0011	0.04411	0.9994	-0.849	0.0001
LDHA	0.2793	0.1938	0.9898	0.7957	0.1931	0.4268	0.7714	0.2974	0.9366	0.3243	0.9113
HIF1A	0.0405	0.06555	0.9958	0.2969	0.2751	0.1791	0.7565	0.09901	0.9734	-0.3833	0.0935
EGLN1	0.0612	-0.4046	0.7178	-0.3017	0.8923	0.2318	0.9618	0.147	0.9949	0.5786	0.3698
SDHB	<0,0001	0.05655	0.9978	-0.4714	0.0242	-0.4573	0.0297	0.2232	0.5461	0.8978	<0,0001
IDH1	0.0475	0.108	0.9998	-0.6783	0.6228	-0.5303	0.8153	0.4731	0.8749	1.017	0.2241
PDHA1	0.4216	0.1496	0.9931	-0.4676	0.5397	-0.4651	0.5451	-0.1969	0.9765	-0.1697	0.9878
PDK1	0.005	-0.8748	0.1626	-0.5098	0.6726	0.643	0.4438	0.8166	0.2147	0.5293	0.6387
GILZ (TSC22D3)	<0,0001	0.7621	0.037	-0.1909	0.9544	-0.7279	0.0494	-0.8743	0.0141	-1.191	0.0009
DUSP1	<0,0001	1.155	<0,0001	0.3781	0.0098	-0.8967	<0,0001	-0.4274	0.0035	-0.4113	0.0049
FKBP5	<0,0001	3.096	<0,0001	-0.03026	>0,9999	-3.129	<0,0001	0.2692	0.5151	0.4645	0.0708
GR (NR3C1)	0.0027	-0.8553	0.044	-0.05902	>0,9999	1.046	0.0106	-0.1256	0.9962	-0.7504	0.0928
IL10	<0,0001	0.6406	0.2538	2.009	<0,0001	0.4937	0.5137	-0.3383	0.828	-1.806	<0,0001
IRAK3	0.0004	-0.311	0.8591	0.7959	0.0884	0.3078	0.8641	-0.5991	0.2916	-0.3768	0.7385
