# Supplementary material for: Dexamethasone has profound influence on the energy metabolism of porcine blood leukocytes and prevents the LPS-induced glycolytic switch
Source: Front Immunol. 2025 Feb 25;16:1514061. doi: 10.3389/fimmu.2025.1514061 (PMC11893826; doi:10.3389/fimmu.2025.1514061)
Supplement: Supplementary file 6 [file Table6.xlsx]

## Sheet: Table S6
Table S6: Pearson correlation between expression of selected candidate genes and metabolic parameters
	IL1B	TNFA	ACOD1	SOD2	RELB	NFE2L2	SLC2A1	SLC2A3	PFKFB3	HIF1A	EGLN1	LDHA	IDH1	SDHB	PDHA1	PDK1	GILZ	DUSP1	FKBP5	GR	IL10	IRAK3	Glycolysis	Basal respiration
IL1B		1.65835e-10	1.03073e-11	2.06682e-07	4.13019e-06	0.0180678	6.60746e-06	1.71197e-05	9.2773e-07	0.00582793	0.522878	0.0367222	0.0105554	9.2535e-06	0.145737	0.228183	0.721374	0.849528	0.0196368	0.0287872	2.66128e-06	1.24923e-07	1.3801e-06	0.0167783		above diagonal: p-value
TNFA	0.921535		1.25148e-07	2.76268e-06	8.72788e-10	0.00293522	2.72599e-05	0.00264383	1.42749e-07	0.0156042	0.0957624	0.460616	0.000544257	2.29395e-09	0.111164	0.0621419	0.143087	0.329345	0.0637891	0.0685244	3.17956e-07	2.05068e-05	2.6006e-05	0.000192573
ACOD1	0.939517	0.852274		2.95766e-12	1.80771e-05	0.049694	0.000220943	6.36528e-07	3.78055e-08	0.00224707	0.254556	0.0455966	0.0160028	3.27978e-05	0.179511	0.0528337	0.439181	0.22867	0.281506	0.176642	9.94032e-08	4.13267e-06	4.17205e-05	0.0198631
SOD2	0.844869	0.799586	0.946159		0.000100024	0.0207777	0.00259503	2.24567e-05	3.06247e-07	0.00335673	0.130991	0.0618871	0.0322461	0.000107814	0.466794	0.00583227	0.1599	0.0176936	0.959185	0.67964	7.6329e-11	1.72577e-05	0.00132595	0.00801928
RELB	0.79134	0.908221	0.757635	0.71052		0.0130593	0.000278395	0.0213452	1.24184e-08	0.0134565	0.00274294	0.6907	2.92073e-06	4.34985e-08	0.0152977	0.0363234	0.00962376	0.116701	0.278912	0.134618	1.08712e-06	0.00169648	0.000425414	4.79575e-07
NFE2L2	0.478307	0.580565	0.404881	0.469019	0.498981		9.79154e-06	0.316503	0.0229045	0.00876176	0.635729	0.0973239	0.721889	0.0928878	0.202557	0.105883	0.0181153	0.123661	0.833215	0.0333676	0.0142895	1.98452e-05	0.43894	0.000311119
SLC2A1	0.781222	0.747187	0.685095	0.58647	0.67718	0.772328		0.0152081	0.000237325	0.00585875	0.611412	0.0325186	0.135345	0.0212921	0.493026	0.514392	0.460308	0.885719	0.0200401	7.84932e-05	0.00449638	3.2682e-08	0.00475114	0.00420857
SLC2A3	0.758982	0.585584	0.826767	0.75218	0.4672	0.213492	0.489432		0.00342133	0.00855052	0.861674	0.0160309	0.373768	0.00638781	0.679007	0.328173	0.970967	0.774492	0.357284	0.201005	0.000737799	0.000778627	0.00373126	0.408148
PFKFB3	0.820201	0.850369	0.868452	0.838786	0.881811	0.462394	0.682671	0.573064		0.00807342	0.0217866	0.402362	0.000275299	3.30443e-05	0.0177304	0.037507	0.0684805	0.0454655	0.659123	0.399918	7.93254e-09	0.000279053	0.000199701	0.000117761
HIF1A	0.545545	0.487794	0.593232	0.574007	0.497123	0.522812	0.545261	0.524217	0.527499		0.832271	0.0268848	0.999519	0.0603765	0.291596	0.492805	0.0106073	0.17561	0.614508	0.0143977	0.00926402	0.00197949	0.0564093	0.00814542
EGLN1	-0.13712	-0.347876	-0.242011	-0.317179	-0.583826	0.101875	0.109227	-0.03756	-0.465811	0.0456458		0.000685192	1.16617e-05	0.00442421	0.0110729	0.0038932	0.00851568	0.00173358	0.154806	0.0352252	0.011945	0.51957	0.408477	0.00775408
LDHA	0.428444	0.158098	0.411741	0.386782	-0.0856447	0.346352	0.437499	0.486068	0.179108	0.451227	0.643928		0.0235823	0.705703	0.0516481	0.542892	0.136209	0.456552	0.461495	0.147782	0.35366	0.00160234	0.203106	0.597264
IDH1	-0.511897	-0.652817	-0.48618	-0.438117	-0.798467	-0.0766393	-0.31382	-0.190038	-0.677569	0.000130105	0.768245	0.460388		2.97793e-05	9.06543e-07	0.0386808	0.118851	0.249507	0.268257	0.953076	0.00182948	0.35261	0.00600512	0.00516432
SDHB	-0.773631	-0.89941	-0.742315	-0.708221	-0.866658	-0.35073	-0.467368	-0.540564	-0.742115	-0.388865	0.560072	0.0812963	0.744871		0.0416991	0.0129711	0.051139	0.172468	0.234297	0.323285	5.23735e-06	0.0165634	9.58393e-05	0.000984593
PDHA1	-0.306109	-0.333581	-0.283461	-0.155955	-0.489059	0.26966	-0.147013	-0.0890562	-0.479542	0.224496	0.509035	0.401764	0.820611	0.418729		0.779334	0.866911	0.648679	0.100752	0.864159	0.210847	0.993615	0.0368507	0.414267
PDK1	-0.255512	-0.386434	-0.399917	-0.545505	-0.429267	-0.338308	-0.139903	-0.208519	-0.426846	-0.147087	0.5666	0.130638	0.424504	0.499399	0.0603633		0.0161729	0.00010499	0.0905389	0.184084	0.00430719	0.289986	0.883016	0.0363994
GILZ	0.0767868	0.308037	0.165653	0.296205	0.517356	0.478135	0.158206	-0.007848	0.37812	0.511605	-0.524452	-0.313164	-0.326987	-0.402567	0.0361251	-0.485501		1.73262e-05	0.00548353	0.874828	0.0240208	0.513828	0.948418	2.63747e-05
DUSP1	0.0408936	0.208025	0.255253	0.479678	0.328799	0.323017	-0.0309846	0.0617216	0.411968	0.285916	-0.605058	-0.159516	-0.244522	-0.287921	0.0980059	-0.709037	0.758686		3.87996e-06	0.0118736	0.00347233	0.592957	0.658854	0.00694027
FKBP5	-0.472802	-0.384213	-0.22912	0.0110352	-0.230326	-0.0453853	-0.471445	-0.196558	-0.0949069	0.108284	-0.299693	-0.157793	0.235354	0.252294	0.34307	-0.353112	0.548812	0.792646		0.000555949	0.74571	0.147933	0.0147558	0.667422
GR	0.446354	0.378064	0.285263	0.0888712	0.314376	0.435598	0.717805	0.270555	0.180025	0.492895	0.43157	0.304638	-0.0126885	-0.210589	-0.036879	0.28063	-0.0339592	-0.504816	-0.652008		0.966056	0.0150109	0.070287	0.364218
IL10	0.800334	0.838192	0.855545	0.927053	0.817356	0.493369	0.559237	0.641013	0.886777	0.519582	-0.504451	0.198015	-0.602641	-0.786293	-0.264958	-0.561452	0.459114	0.57233	0.0698454	0.00917634		0.000230417	0.000507081	0.000331598
IRAK3	0.852299	0.754481	0.791328	0.758784	0.606024	0.755306	0.870287	0.638872	0.677098	0.599068	0.138202	0.608558	-0.198438	-0.483965	-0.00172565	-0.225227	0.140089	0.114886	-0.30453	0.49026	0.683674		0.011533	0.0203849
Glycolysis	0.812981	0.74841	0.735812	0.616815	0.662024	0.165739	0.556375	0.56874	0.688482	0.394535	-0.176828	0.269345	-0.543927	-0.71182	-0.428181	-0.0317223	-0.0139497	-0.0949865	-0.491346	0.375859	0.655492	0.506581		0.158721
Basal respiration	-0.483132	-0.689689	-0.472038	-0.527882	-0.83153	-0.673289	-0.562639	-0.17695	-0.705488	-0.526994	0.529787	0.113559	0.551997	0.629351	0.174687	0.42911	-0.748045	-0.535994	-0.0924574	-0.193795	-0.671032	-0.470302	-0.297005
	below diagonal: Pearson correlation coefficient
